# Supplementary material for: Cohesin-Dependent Association of Scc2/4 with the Centromere Initiates Pericentromeric Cohesion Establishment
Source: Curr Biol. 2013 Apr 8;23(7):599–606. doi: 10.1016/j.cub.2013.02.022 (PMC3627958; doi:10.1016/j.cub.2013.02.022)
Supplement: Table S3. Related to Figures S1 and 4 — Excel file containing a complete list of peptides identified in the Chl4-SZZ, Mcm21-SZZ, Scc2-SZZ, and Scc4-SZZ pull-downs shown in Figures S1E and S1F, together with no-tag controls, and a complete list of peptides identified in the Scc2-6His-3FLAG pull-downs from G1-arrested cells in the presence and absence of ectopic Scc1 production (Figure 4C). [file mmc2.xlsx]

## Sheet: E1_no tag
Sample	Accession Number	Mass	Peptides	Score	Description
Control	CON_IPI00220327	66149	59	9036	3|SWISS-PROT:P04264|ENSEMBL:ENSP00000252244|REFSEQ:NP_006112|H-INV:HIT000261150|VEGA:OTTHUMP00000167602 Tax_Id=9606 Gene_Symbol=KRT1 Keratin, type II cytoskeletal 1
Control	CON_IPI00009865	59703	39	5617	2|SWISS-PROT:P13645|ENSEMBL:ENSP00000269576|REFSEQ:NP_000412|H-INV:HIT000051206|VEGA:OTTHUMP00000165049;OTTHUMP00000181319 Tax_Id=9606 Gene_Symbol=KRT10 Keratin, type I cytoskeletal 10
Control	CON_IPI00019359	62320	38	3815	3|SWISS-PROT:P35527|ENSEMBL:ENSP00000246662|REFSEQ:NP_000217|H-INV:HIT000326846|VEGA:OTTHUMP00000164967;OTTHUMP00000181348 Tax_Id=9606 Gene_Symbol=KRT9 Keratin, type I cytoskeletal 9
Control	CON_IPI00021304	66110	34	4381	1|SWISS-PROT:P35908|ENSEMBL:ENSP00000310861|REFSEQ:NP_000414|H-INV:HIT000197028|VEGA:OTTHUMP00000167603 Tax_Id=9606 Gene_Symbol=KRT2 Keratin, type II cytoskeletal 2 epidermal
Control	YNL209W	66668	29	4742	SSB2 Cytoplasmic ATPase that is a ribosome-associated molecular chaperone, functions with J-protein partner Zuo1p; may be involved in the folding of newly-synthesized polypeptide chains; member of the HSP70 family; homolog of SSB1
Control	YAL038W	54909	29	1292	CDC19 Pyruvate kinase, functions as a homotetramer in glycolysis to convert phosphoenolpyruvate to pyruvate, the input for aerobic (TCA cycle) or anaerobic (glucose fermentation) respiration
Control	YHR174W	46942	28	3099	ENO2 Enolase II, a phosphopyruvate hydratase that catalyzes the conversion of 2-phosphoglycerate to phosphoenolpyruvate during glycolysis and the reverse reaction during gluconeogenesis; expression is induced in response to glucose
Control	YGL008C	100069	28	2263	PMA1 Plasma membrane H+-ATPase, pumps protons out of the cell; major regulator of cytoplasmic pH and plasma membrane potential; part of the P2 subgroup of cation-transporting ATPases
Control	YLL024C	69599	26	2227	SSA2 ATP binding protein involved in protein folding and vacuolar import of proteins; member of heat shock protein 70 (HSP70) family; associated with the chaperonin-containing T-complex; present in the cytoplasm, vacuolar membrane and cell wall
Control	YPR080W	50400	25	1258	TEF1 Translational elongation factor EF-1 alpha; also encoded by TEF2; functions in the binding reaction of aminoacyl-tRNA (AA-tRNA) to ribosomes
Control	YLR044C	61685	23	1718	PDC1 Major of three pyruvate decarboxylase isozymes, key enzyme in alcoholic fermentation, decarboxylates pyruvate to acetaldehyde; subject to glucose-, ethanol-, and autoregulation; involved in amino acid catabolism
Control	YGR192C	35838	22	2063	TDH3 Glyceraldehyde-3-phosphate dehydrogenase, isozyme 3, involved in glycolysis and gluconeogenesis; tetramer that catalyzes the reaction of glyceraldehyde-3-phosphate to 1,3 bis-phosphoglycerate; detected in the cytoplasm and cell-wall
Control	YOR133W	93686	19	1196	EFT1 Elongation factor 2 (EF-2), also encoded by EFT2; catalyzes ribosomal translocation during protein synthesis; contains diphthamide, the unique posttranslationally modified histidine residue specifically ADP-ribosylated by diphtheria toxin
Control	CON_IPI00384444	51875	17	1804	5|SWISS-PROT:P02533|ENSEMBL:ENSP00000167586|REFSEQ:NP_000517|H-INV:HIT000052692|VEGA:OTTHUMP00000164624;OTTHUMP00000183330 Tax_Id=9606 Gene_Symbol=KRT14 Keratin, type I cytoskeletal 14
Control	YMR186W	80850	16	1271	HSC82 Cytoplasmic chaperone of the Hsp90 family, redundant in function and nearly identical with Hsp82p, and together they are essential; expressed constitutively at 10-fold higher basal levels than HSP82 and induced 2-3 fold by heat shock
Control	YGR027W-B	199390	16	1239	YGR027W Retrotransposon TYA Gag and TYB Pol genes; transcribed/translated as one unit; polyprotein is processed to make a nucleocapsid-like protein (Gag), reverse transcriptase (RT), protease (PR), and integrase (IN); similar to retroviral genes
Control	YER178W	46712	16	893	PDA1 E1 alpha subunit of the pyruvate dehydrogenase (PDH) complex, catalyzes the direct oxidative decarboxylation of pyruvate to acetyl-CoA; phosphorylated; regulated by glucose
Control	CON_IPI00009867	62568	15	1399	3|SWISS-PROT:P13647|TREMBL:Q9UEK9|ENSEMBL:ENSP00000252242|REFSEQ:NP_000415|H-INV:HIT000039811|VEGA:OTTHUMP00000167613 Tax_Id=9606 Gene_Symbol=KRT5 Keratin, type II cytoskeletal 5
Control	YJL130C	246283	15	890	URA2 Bifunctional carbamoylphosphate synthetase (CPSase)-aspartate transcarbamylase (ATCase), catalyzes the first two enzymatic steps in the de novo biosynthesis of pyrimidines; both activities are subject to feedback inhibition by UTP
Control	YCR012W	44768	14	626	PGK1 3-phosphoglycerate kinase, catalyzes transfer of high-energy phosphoryl groups from the acyl phosphate of 1,3-bisphosphoglycerate to ADP to produce ATP; key enzyme in glycolysis and gluconeogenesis
Control	YKL060C	39881	13	539	FBA1 Fructose 1,6-bisphosphate aldolase, required for glycolysis and gluconeogenesis; catalyzes conversion of fructose 1,6 bisphosphate to glyceraldehyde-3-P and dihydroxyacetone-P; locates to mitochondrial outer surface upon oxidative stress
Control	YKL152C	27592	12	1557	GPM1 Tetrameric phosphoglycerate mutase, mediates the conversion of 3-phosphoglycerate to 2-phosphoglycerate during glycolysis and the reverse reaction during gluconeogenesis
Control	YOL086C	37282	11	1104	ADH1 Alcohol dehydrogenase, fermentative isozyme active as homo- or heterotetramers; required for the reduction of acetaldehyde to ethanol, the last step in the glycolytic pathway
Control	YJR123W	25080	11	793	RPS5 Protein component of the small (40S) ribosomal subunit, the least basic of the non-acidic ribosomal proteins; phosphorylated in vivo; essential for viability; has similarity to E. coli S7 and rat S5 ribosomal proteins
Control	YML026C	17084	11	672	RPS18B Protein component of the small (40S) ribosomal subunit; nearly identical to Rps18Ap and has similarity to E. coli S13 and rat S18 ribosomal proteins
Control	YCL018W	39043	11	548	LEU2 Beta-isopropylmalate dehydrogenase (IMDH), catalyzes the third step in the leucine biosynthesis pathway
Control	YDR356W	111828	11	545	SPC110 Inner plaque spindle pole body (SPB) component, ortholog of human kendrin; involved in connecting nuclear microtubules to SPB; interacts with Tub4p-complex and calmodulin; phosphorylated by Mps1p in cell cycle-dependent manner
Control	YGL076C	27621	10	997	RPL7A Protein component of the large (60S) ribosomal subunit, nearly identical to Rpl7Bp and has similarity to E. coli L30 and rat L7 ribosomal proteins; contains a conserved C-terminal Nucleic acid Binding Domain (NDB2)
Control	YNL071W	51957	10	956	LAT1 Dihydrolipoamide acetyltransferase component (E2) of pyruvate dehydrogenase complex, which catalyzes the oxidative decarboxylation of pyruvate to acetyl-CoA
Control	YCR031C	14585	9	561	RPS14A Ribosomal protein 59 of the small subunit, required for ribosome assembly and 20S pre-rRNA processing; mutations confer cryptopleurine resistance; nearly identical to Rps14Bp and similar to E. coli S11 and rat S14 ribosomal proteins
Control	YMR242C	20424	9	547	RPL20A Protein component of the large (60S) ribosomal subunit, nearly identical to Rpl20Bp and has similarity to rat L18a ribosomal protein
Control	YLR340W	33696	9	543	RPP0 Conserved ribosomal protein P0 similar to rat P0, human P0, and E. coli L10e; shown to be phosphorylated on serine 302
Control	YFL018C	54261	9	429	LPD1 Dihydrolipoamide dehydrogenase, the lipoamide dehydrogenase component (E3) of the pyruvate dehydrogenase and 2-oxoglutarate dehydrogenase multi-enzyme complexes
Control	YHR007C	60909	9	374	ERG11 Lanosterol 14-alpha-demethylase, catalyzes the C-14 demethylation of lanosterol to form 4,4~~-dimethyl cholesta-8,14,24-triene-3-beta-ol in the ergosterol biosynthesis pathway; member of the cytochrome P450 family
Control	YLR249W	116727	9	190	YEF3 Translational elongation factor 3, stimulates the binding of aminoacyl-tRNA (AA-tRNA) to ribosomes by releasing EF-1 alpha from the ribosomal complex; contains two ABC cassettes; binds and hydrolyses ATP
Control	YOL121C	15907	8	1434	RPS19A Protein component of the small (40S) ribosomal subunit, required for assembly and maturation of pre-40 S particles; mutations in human RPS19 are associated with Diamond Blackfan anemia; nearly identical to Rps19Bp
Control	YDR012W	39095	8	655	RPL4B Protein component of the large (60S) ribosomal subunit, nearly identical to Rpl4Ap and has similarity to E. coli L4 and rat L4 ribosomal proteins
Control	YNL178W	26543	8	634	RPS3 Protein component of the small (40S) ribosomal subunit, has apurinic/apyrimidinic (AP) endonuclease activity; essential for viability; has similarity to E. coli S3 and rat S3 ribosomal proteins
Control	YDR064W	17018	8	516	RPS13 Protein component of the small (40S) ribosomal subunit; has similarity to E. coli S15 and rat S13 ribosomal proteins
Control	YMR108W	75061	8	461	ILV2 Acetolactate synthase, catalyses the first common step in isoleucine and valine biosynthesis and is the target of several classes of inhibitors, localizes to the mitochondria; expression of the gene is under general amino acid control
Control	YER165W	64475	8	452	PAB1 Poly(A) binding protein, part of the 3~-end RNA-processing complex, mediates interactions between the 5~ cap structure and the 3~ mRNA poly(A) tail, involved in control of poly(A) tail length, interacts with translation factor eIF-4G
Control	YDL075W	12945	8	283	RPL31A Protein component of the large (60S) ribosomal subunit, nearly identical to Rpl31Bp and has similarity to rat L31 ribosomal protein; associates with the karyopherin Sxm1p; loss of both Rpl31p and Rpl39p confers lethality
Control	YOR063W	43844	8	220	RPL3 Protein component of the large (60S) ribosomal subunit, has similarity to E. coli L3 and rat L3 ribosomal proteins; involved in the replication and maintenance of killer double stranded RNA virus
Control	YBL087C	14578	7	944	RPL23A Protein component of the large (60S) ribosomal subunit, identical to Rpl23Bp and has similarity to E. coli L14 and rat L23 ribosomal proteins
Control	YDL192W	20574	7	741	ARF1 ADP-ribosylation factor, GTPase of the Ras superfamily involved in regulation of coated vesicle formation in intracellular trafficking within the Golgi; functionally interchangeable with Arf2p
Control	YBR221C	40086	7	677	PDB1 E1 beta subunit of the pyruvate dehydrogenase (PDH) complex, which is an evolutionarily-conserved multi-protein complex found in mitochondria
Control	YLR048W	28002	7	661	RPS0B Protein component of the small (40S) ribosomal subunit, nearly identical to Rps0Ap; required for maturation of 18S rRNA along with Rps0Ap; deletion of either RPS0 gene reduces growth rate, deletion of both genes is lethal
Control	YLR259C	60999	7	651	HSP60 Tetradecameric mitochondrial chaperonin required for ATP-dependent folding of precursor polypeptides and complex assembly; prevents aggregation and mediates protein refolding after heat shock; role in mtDNA transmission; phosphorylated
Control	YNL055C	30524	7	630	POR1 Mitochondrial porin (voltage-dependent anion channel), outer membrane protein required for the maintenance of mitochondrial osmotic stability and mitochondrial membrane permeability; phosphorylated
Control	YFL037W	51233	7	472	TUB2 Beta-tubulin; associates with alpha-tubulin (Tub1p and Tub3p) to form tubulin dimer, which polymerizes to form microtubules
Control	YHL015W	13899	7	433	RPS20 Protein component of the small (40S) ribosomal subunit; overproduction suppresses mutations affecting RNA polymerase III-dependent transcription; has similarity to E. coli S10 and rat S20 ribosomal proteins
Control	YLR355C	44512	7	413	ILV5 Acetohydroxyacid reductoisomerase, mitochondrial protein involved in branched-chain amino acid biosynthesis, also required for maintenance of wild-type mitochondrial DNA and found in mitochondrial nucleoids
Control	YBR127C	57770	7	301	VMA2 Subunit B of the eight-subunit V1 peripheral membrane domain of the vacuolar H+-ATPase (V-ATPase), an electrogenic proton pump found throughout the endomembrane system; contains nucleotide binding sites; also detected in the cytoplasm
Control	YFL039C	41891	7	297	ACT1 Actin, structural protein involved in cell polarization, endocytosis, and other cytoskeletal functions
Control	YKL054C	83923	7	162	DEF1 RNAPII degradation factor, forms a complex with Rad26p in chromatin, enables ubiquitination and proteolysis of RNAPII present in an elongation complex; mutant is deficient in Zip1p loading onto chromosomes during meiosis
Control	YDL182W	47526	6	878	LYS20 Homocitrate synthase isozyme, catalyzes the condensation of acetyl-CoA and alpha-ketoglutarate to form homocitrate, which is the first step in the lysine biosynthesis pathway; highly similar to the other isozyme, Lys21p
Control	YJL190C	14674	6	768	RPS22A Protein component of the small (40S) ribosomal subunit; nearly identical to Rps22Bp and has similarity to E. coli S8 and rat S15a ribosomal proteins
Control	YMR116C	34898	6	670	ASC1 G-protein beta subunit and guanine nucleotide dissociation inhibitor for Gpa2p; ortholog of RACK1 that inhibits translation; core component of the small (40S) ribosomal subunit; represses Gcn4p in the absence of amino acid starvation
Control	YDL083C	15838	6	653	RPS16B Protein component of the small (40S) ribosomal subunit; identical to Rps16Ap and has similarity to E. coli S9 and rat S16 ribosomal proteins
Control	YHR183W	53908	6	490	GND1 6-phosphogluconate dehydrogenase (decarboxylating), catalyzes an NADPH regenerating reaction in the pentose phosphate pathway; required for growth on D-glucono-delta-lactone and adaptation to oxidative stress
Control	YJR045C	70585	6	481	SSC1 Mitochondrial matrix ATPase, subunit of the presequence translocase-associated protein import motor (PAM) and of SceI endonuclease; involved in protein folding and translocation into the matrix; phosphorylated; member of HSP70 family
Control	YNL067W	21701	6	464	RPL9B Protein component of the large (60S) ribosomal subunit, nearly identical to Rpl9Ap and has similarity to E. coli L6 and rat L9 ribosomal proteins
Control	YNL225C	67757	6	331	CNM67 Component of the spindle pole body outer plaque; required for spindle orientation and mitotic nuclear migration
Control	YGL030W	11408	6	320	RPL30 Protein component of the large (60S) ribosomal subunit, has similarity to rat L30 ribosomal protein; involved in pre-rRNA processing in the nucleolus; autoregulates splicing of its transcript
Control	YPL218W	21494	6	310	SAR1 GTPase, GTP-binding protein of the ARF family, component of COPII coat of vesicles; required for transport vesicle formation during ER to Golgi protein transport
Control	YML008C	43631	6	285	ERG6 Delta(24)-sterol C-methyltransferase, converts zymosterol to fecosterol in the ergosterol biosynthetic pathway by methylating position C-24; localized to both lipid particles and mitochondrial outer membrane
Control	YKL042W	42359	6	219	SPC42 Central plaque component of spindle pole body (SPB); involved in SPB duplication, may facilitate attachment of the SPB to the nuclear membrane
Control	CON_P00761	25078	5	5796	TRYP_PIG
Control	YNL096C	21621	5	617	RPS7B Protein component of the small (40S) ribosomal subunit, nearly identical to Rps7Ap; interacts with Kti11p; deletion causes hypersensitivity to zymocin; has similarity to rat S7 and Xenopus S8 ribosomal proteins
Control	YEL054C	17869	5	445	RPL12A Protein component of the large (60S) ribosomal subunit, nearly identical to Rpl12Bp; rpl12a rpl12b double mutant exhibits slow growth and slow translation; has similarity to E. coli L11 and rat L12 ribosomal proteins
Control	YPL090C	27037	5	352	RPS6A Protein component of the small (40S) ribosomal subunit; identical to Rps6Bp and has similarity to rat S6 ribosomal protein
Control	YGL120C	87906	5	333	PRP43 RNA helicase in the DEAH-box family, functions in both RNA polymerase I and polymerase II transcript metabolism, involved in release of the lariat-intron from the spliceosome
Control	YHR064C	58316	5	294	SSZ1 Hsp70 protein that interacts with Zuo1p (a DnaJ homolog) to form a ribosome-associated complex that binds the ribosome via the Zuo1p subunit; also involved in pleiotropic drug resistance via sequential activation of PDR1 and PDR5; binds ATP
Control	YGR240C	108587	5	240	PFK1 Alpha subunit of heterooctameric phosphofructokinase involved in glycolysis, indispensable for anaerobic growth, activated by fructose-2,6-bisphosphate and AMP, mutation inhibits glucose induction of cell cycle-related genes
Control	YOR204W	65741	5	225	DED1 ATP-dependent DEAD (Asp-Glu-Ala-Asp)-box RNA helicase, required for translation initiation of all yeast mRNAs; mutations in human DEAD-box DBY are a frequent cause of male infertility
Control	YDR050C	26893	5	176	TPI1 Triose phosphate isomerase, abundant glycolytic enzyme; mRNA half-life is regulated by iron availability; transcription is controlled by activators Reb1p, Gcr1p, and Rap1p through binding sites in the 5~ non-coding region
Control	YMR205C	105179	5	137	PFK2 Beta subunit of heterooctameric phosphofructokinase involved in glycolysis, indispensable for anaerobic growth, activated by fructose-2,6-bisphosphate and AMP, mutation inhibits glucose induction of cell cycle-related genes
Control	YDR025W	17852	5	131	RPS11A Protein component of the small (40S) ribosomal subunit; identical to Rps11Bp and has similarity to E. coli S17 and rat S11 ribosomal proteins
Control	YHR020W	77851	5	114	YHR020W Protein of unknown function that may interact with ribosomes, based on co-purification experiments; has similarity to proline-tRNA ligase; YHR020W is an essential gene
Control	CON_IPI00217963	51578	4	1315	3|SWISS-PROT:P08779|TREMBL:A8K488;Q16195|ENSEMBL:ENSP00000301653|REFSEQ:NP_005548|H-INV:HIT000052148|VEGA:OTTHUMP00000164740;OTTHUMP00000183331 Tax_Id=9606 Gene_Symbol=KRT16 Keratin, type I cytoskeletal 16
Control	YBR196C	61261	4	566	PGI1 Glycolytic enzyme phosphoglucose isomerase, catalyzes the interconversion of glucose-6-phosphate and fructose-6-phosphate; required for cell cycle progression and completion of the gluconeogenic events of sporulation
Control	YPL131W	33751	4	458	RPL5 Protein component of the large (60S) ribosomal subunit with similarity to E. coli L18 and rat L5 ribosomal proteins; binds 5S rRNA and is required for 60S subunit assembly
Control	YOR369C	15462	4	441	RPS12 Protein component of the small (40S) ribosomal subunit; has similarity to rat ribosomal protein S12
Control	YLR441C	28783	4	409	RPS1A Ribosomal protein 10 (rp10) of the small (40S) subunit; nearly identical to Rps1Bp and has similarity to rat S3a ribosomal protein
Control	YML028W	21690	4	397	TSA1 Thioredoxin peroxidase, acts as both a ribosome-associated and free cytoplasmic antioxidant; self-associates to form a high-molecular weight chaperone complex under oxidative stress; deletion results in mutator phenotype
Control	YLR197W	57057	4	362	NOP56 Essential evolutionarily-conserved nucleolar protein component of the box C/D snoRNP complexes that direct 2~-O-methylation of pre-rRNA during its maturation; overexpression causes spindle orientation defects
Control	YBR106W	21180	4	340	PHO88 Probable membrane protein, involved in phosphate transport; pho88 pho86 double null mutant exhibits enhanced synthesis of repressible acid phosphatase at high inorganic phosphate concentrations
Control	YLR075W	25573	4	340	RPL10 Protein component of the large (60S) ribosomal subunit, responsible for joining the 40S and 60S subunits; regulates translation initiation; has similarity to rat L10 ribosomal protein and to members of the QM gene family
Control	YOR270C	95866	4	326	VPH1 Subunit a of vacuolar-ATPase V0 domain, one of two isoforms (Vph1p and Stv1p); Vph1p is located in V-ATPase complexes of the vacuole while Stv1p is located in V-ATPase complexes of the Golgi and endosomes
Control	YBL030C	34632	4	321	PET9 Major ADP/ATP carrier of the mitochondrial inner membrane, exchanges cytosolic ADP for mitochondrially synthesized ATP; phosphorylated; required for viability in many common lab strains carrying a mutation in the polymorphic SAL1 gene
Control	YOL040C	15992	4	287	RPS15 Protein component of the small (40S) ribosomal subunit; has similarity to E. coli S19 and rat S15 ribosomal proteins
Control	YDL126C	92167	4	271	CDC48 ATPase in ER, nuclear membrane and cytosol with homology to mammalian p97; in a complex with Npl4p and Ufd1p participates in retrotranslocation of ubiquitinated proteins from the ER into the cytosol for degradation by the proteasome
Control	YLR325C	8821	4	271	RPL38 Protein component of the large (60S) ribosomal subunit, has similarity to rat L38 ribosomal protein
Control	YOR375C	49881	4	260	GDH1 NADP(+)-dependent glutamate dehydrogenase, synthesizes glutamate from ammonia and alpha-ketoglutarate; rate of alpha-ketoglutarate utilization differs from Gdh3p; expression regulated by nitrogen and carbon sources
Control	YLR448W	19974	4	233	RPL6B Protein component of the large (60S) ribosomal subunit, has similarity to Rpl6Ap and to rat L6 ribosomal protein; binds to 5.8S rRNA
Control	YJR145C	29449	4	222	RPS4A Protein component of the small (40S) ribosomal subunit; mutation affects 20S pre-rRNA processing; identical to Rps4Bp and has similarity to rat S4 ribosomal protein
Control	YLR432W	56948	4	213	IMD3 Inosine monophosphate dehydrogenase, catalyzes the first step of GMP biosynthesis, member of a four-gene family in S. cerevisiae, constitutively expressed
Control	YML123C	65025	4	208	PHO84 High-affinity inorganic phosphate (Pi) transporter and low-affinity manganese transporter; regulated by Pho4p and Spt7p; mutation confers resistance to arsenate; exit from the ER during maturation requires Pho86p
Control	YIL018W	27392	4	203	RPL2B Protein component of the large (60S) ribosomal subunit, identical to Rpl2Ap and has similarity to E. coli L2 and rat L8 ribosomal proteins; expression is upregulated at low temperatures
Control	YPL106C	77604	4	191	SSE1 ATPase that is a component of the heat shock protein Hsp90 chaperone complex; binds unfolded proteins; member of the heat shock protein 70 (HSP70) family; localized to the cytoplasm
Control	YEL026W	13731	4	189	SNU13 RNA binding protein, part of U3 snoRNP involved in rRNA processing, part of U4/U6-U5 tri-snRNP involved in mRNA splicing, similar to human 15.5K protein
Control	CON_P02769	71284	4	179	ALBU_BOVIN
Control	YGL135W	24698	4	179	RPL1B N-terminally acetylated protein component of the large (60S) ribosomal subunit, nearly identical to Rpl1Ap and has similarity to E. coli L1 and rat L10a ribosomal proteins; rpl1a rpl1b double null mutation is lethal
Control	YHR121W	21357	4	159	LSM12 Protein of unknown function that may function in RNA processing; interacts with Pbp1p and Pbp4p and associates with ribosomes; contains an RNA-binding LSM domain and an AD domain; GFP-fusion protein is induced by the DNA-damaging agent MMS
Control	YJR077C	32962	4	151	MIR1 Mitochondrial phosphate carrier, imports inorganic phosphate into mitochondria; functionally redundant with Pic2p but more abundant than Pic2p under normal conditions; phosphorylated
Control	YDL061C	6951	4	150	RPS29B Protein component of the small (40S) ribosomal subunit; nearly identical to Rps29Ap and has similarity to rat S29 and E. coli S14 ribosomal proteins
Control	YKR059W	44840	4	131	TIF1 Translation initiation factor eIF4A, identical to Tif2p; DEA(D/H)-box RNA helicase that couples ATPase activity to RNA binding and unwinding; forms a dumbbell structure of two compact domains connected by a linker; interacts with eIF4G
Control	YHR190W	52143	4	98	ERG9 Farnesyl-diphosphate farnesyl transferase (squalene synthase), joins two farnesyl pyrophosphate moieties to form squalene in the sterol biosynthesis pathway
Control	YGR159C	44566	4	69	NSR1 Nucleolar protein that binds nuclear localization sequences, required for pre-rRNA processing and ribosome biogenesis
Control	YJR009C	35938	3	1759	TDH2 Glyceraldehyde-3-phosphate dehydrogenase, isozyme 2, involved in glycolysis and gluconeogenesis; tetramer that catalyzes the reaction of glyceraldehyde-3-phosphate to 1,3 bis-phosphoglycerate; detected in the cytoplasm and cell-wall
Control	YOL127W	15748	3	601	RPL25 Primary rRNA-binding ribosomal protein component of the large (60S) ribosomal subunit, has similarity to E. coli L23 and rat L23a ribosomal proteins; binds to 26S rRNA via a conserved C-terminal motif
Control	YHR021C	9145	3	353	RPS27B Protein component of the small (40S) ribosomal subunit; nearly identical to Rps27Ap and has similarity to rat S27 ribosomal protein
Control	YJL034W	74479	3	335	KAR2 ATPase involved in protein import into the ER, also acts as a chaperone to mediate protein folding in the ER and may play a role in ER export of soluble proteins; regulates the unfolded protein response via interaction with Ire1p
Control	YPL143W	12147	3	305	RPL33A N-terminally acetylated ribosomal protein L37 of the large (60S) ribosomal subunit, nearly identical to Rpl33Bp and has similarity to rat L35a; rpl33a null mutant exhibits slow growth while rpl33a rpl33b double null mutant is inviable
Control	YLR109W	19274	3	299	AHP1 Thiol-specific peroxiredoxin, reduces hydroperoxides to protect against oxidative damage; function in vivo requires covalent conjugation to Urm1p
Control	YML024W	15836	3	274	RPS17A Ribosomal protein 51 (rp51) of the small (40s) subunit; nearly identical to Rps17Bp and has similarity to rat S17 ribosomal protein
Control	YGR027C	12032	3	269	RPS25A Protein component of the small (40S) ribosomal subunit; nearly identical to Rps25Bp and has similarity to rat S25 ribosomal protein
Control	YGR085C	19794	3	268	RPL11B Protein component of the large (60S) ribosomal subunit, nearly identical to Rpl11Ap; involved in ribosomal assembly; depletion causes degradation of proteins and RNA of the 60S subunit; has similarity to E. coli L5 and rat L11
Control	YJR121W	54817	3	231	ATP2 Beta subunit of the F1 sector of mitochondrial F1F0 ATP synthase, which is a large, evolutionarily conserved enzyme complex required for ATP synthesis; phosphorylated
Control	YHR010W	15522	3	193	RPL27A Protein component of the large (60S) ribosomal subunit, nearly identical to Rpl27Bp and has similarity to rat L27 ribosomal protein
Control	YGR086C	38326	3	186	PIL1 Primary component of eisosomes, which are large immobile cell cortex structures associated with endocytosis; null mutants show activation of Pkc1p/Ypk1p stress resistance pathways; detected in phosphorylated state in mitochondria
Control	YLR342W	216594	3	174	FKS1 Catalytic subunit of 1,3-beta-D-glucan synthase, functionally redundant with alternate catalytic subunit Gsc2p; binds to regulatory subunit Rho1p; involved in cell wall synthesis and maintenance; localizes to sites of cell wall remodeling
Control	YHR042W	76952	3	164	NCP1 NADP-cytochrome P450 reductase; involved in ergosterol biosynthesis; associated and coordinately regulated with Erg11p
Control	YOR096W	21609	3	152	RPS7A Protein component of the small (40S) ribosomal subunit, nearly identical to Rps7Bp; interacts with Kti11p; deletion causes hypersensitivity to zymocin; has similarity to rat S7 and Xenopus S8 ribosomal proteins
Control	YPR183W	30514	3	148	DPM1 Dolichol phosphate mannose (Dol-P-Man) synthase of the ER membrane, catalyzes the formation of Dol-P-Man from Dol-P and GDP-Man; required for glycosyl phosphatidylinositol membrane anchoring, O mannosylation, and protein glycosylation
Control	YIL069C	15319	3	147	RPS24B Protein component of the small (40S) ribosomal subunit; identical to Rps24Ap and has similarity to rat S24 ribosomal protein
Control	YGR234W	44846	3	133	YHB1 Nitric oxide oxidoreductase, flavohemoglobin involved in nitric oxide detoxification; plays a role in the oxidative and nitrosative stress responses
Control	YLR388W	6884	3	119	RPS29A Protein component of the small (40S) ribosomal subunit; nearly identical to Rps29Bp and has similarity to rat S29 and E. coli S14 ribosomal proteins
Control	YDR233C	33123	3	118	RTN1 ER membrane protein that interacts with exocyst subunit Sec6p and with Yip3p; also interacts with Sbh1p; null mutant has an altered (mostly cisternal) ER morphology; member of the RTNLA (reticulon-like A) subfamily
Control	YLR447C	40108	3	107	VMA6 Subunit d of the five-subunit V0 integral membrane domain of vacuolar H+-ATPase (V-ATPase), an electrogenic proton pump found in the endomembrane system; stabilizes VO subunits; required for V1 domain assembly on the vacuolar membrane
Control	YJL012C	83331	3	104	VTC4 Vacuolar membrane protein involved in vacuolar polyphosphate accumulation; functions as a regulator of vacuolar H+-ATPase activity and vacuolar transporter chaperones; involved in non-autophagic vacuolar fusion
Control	YMR230W	12731	3	93	RPS10B Protein component of the small (40S) ribosomal subunit; nearly identical to Rps10Ap and has similarity to rat ribosomal protein S10
Control	YJL008C	61965	3	77	CCT8 Subunit of the cytosolic chaperonin Cct ring complex, related to Tcp1p, required for the assembly of actin and tubulins in vivo
Control	YGR175C	55490	3	75	ERG1 Squalene epoxidase, catalyzes the epoxidation of squalene to 2,3-oxidosqualene; plays an essential role in the ergosterol-biosynthesis pathway and is the specific target of the antifungal drug terbinafine
Control	YBL099W	58639	3	69	ATP1 Alpha subunit of the F1 sector of mitochondrial F1F0 ATP synthase, which is a large, evolutionarily conserved enzyme complex required for ATP synthesis; phosphorylated
Control	YBR011C	32337	3	66	IPP1 Cytoplasmic inorganic pyrophosphatase (PPase), homodimer that catalyzes the rapid exchange of oxygens from Pi with water, highly expressed and essential for viability, active-site residues show identity to those from E. coli PPase
Control	YDL014W	34615	3	63	NOP1 Nucleolar protein, component of the small subunit processome complex, which is required for processing of pre-18S rRNA; has similarity to mammalian fibrillarin
Control	YKL182W	229403	3	55	FAS1 Beta subunit of fatty acid synthetase, which catalyzes the synthesis of long-chain saturated fatty acids; contains acetyltransacylase, dehydratase, enoyl reductase, malonyl transacylase, and palmitoyl transacylase activities
Control	YPL081W	22429	3	55	RPS9A Protein component of the small (40S) ribosomal subunit; nearly identical to Rps9Bp and has similarity to E. coli S4 and rat S9 ribosomal proteins
Control	YLR208W	33194	3	42	SEC13 Component of both the Nup84 nuclear pore sub-complex and of the COPII complex (Sar1p, Sec13p, Sec16p, Sec23p, Sec24p, Sec31p, Sfb2p, and Sfb3p) which is important for the formation of ER to Golgi transport vesicles
Control	YAL023C	87441	3	28	PMT2 Protein O-mannosyltransferase, transfers mannose residues from dolichyl phosphate-D-mannose to protein serine/threonine residues; acts in a complex with Pmt1p, can instead interact with Pmt5p in some conditions; target for new antifungals
Control	YAL005C	69786	2	1999	SSA1 ATPase involved in protein folding and nuclear localization signal (NLS)-directed nuclear transport; member of heat shock protein 70 (HSP70) family; forms a chaperone complex with Ydj1p; localized to the nucleus, cytoplasm, and cell wall
Control	CON_IPI00299145	60273	2	885	9|SWISS-PROT:P48668|TREMBL:B4DRY0|ENSEMBL:ENSP00000252250|REFSEQ:NP_775109|H-INV:HIT000390375|VEGA:OTTHUMP00000167616 Tax_Id=9606 Gene_Symbol=KRT6C Keratin, type II cytoskeletal 6C
Control	CON_IPI00397801	249296	2	305	4|SWISS-PROT:Q5D862|ENSEMBL:ENSP00000373370|REFSEQ:NP_001014364|H-INV:HIT000332394|VEGA:OTTHUMP00000014119 Tax_Id=9606 Gene_Symbol=FLG2 Filaggrin-2
Control	YBL002W	14229	2	220	HTB2 Histone H2B, core histone protein required for chromatin assembly and chromosome function; nearly identical to HTB1; Rad6p-Bre1p-Lge1p mediated ubiquitination regulates transcriptional activation, meiotic DSB formation and H3 methylation
Control	YKL081W	46605	2	166	TEF4 Translation elongation factor EF-1 gamma
Control	YNR050C	49115	2	159	LYS9 Saccharopine dehydrogenase (NADP+, L-glutamate-forming); catalyzes the formation of saccharopine from alpha-aminoadipate 6-semialdehyde, the seventh step in lysine biosynthesis pathway; exhibits genetic and physical interactions with TRM112
Control	YKL006W	15215	2	153	RPL14A N-terminally acetylated protein component of the large (60S) ribosomal subunit, nearly identical to Rpl14Bp and has similarity to rat L14 ribosomal protein; rpl14a csh5 double null mutant exhibits synthetic slow growth
Control	YNR016C	250881	2	148	ACC1 Acetyl-CoA carboxylase, biotin containing enzyme that catalyzes the carboxylation of acetyl-CoA to form malonyl-CoA; required for de novo biosynthesis of long-chain fatty acids
Control	YBR283C	53506	2	144	SSH1 Subunit of the Ssh1 translocon complex; Sec61p homolog involved in co-translational pathway of protein translocation; not essential
Control	YLR058C	52471	2	138	SHM2 Cytosolic serine hydroxymethyltransferase, converts serine to glycine plus 5,10 methylenetetrahydrofolate; major isoform involved in generating precursors for purine, pyrimidine, amino acid, and lipid biosynthesis
Control	YML012W	24206	2	130	ERV25 Protein that forms a heterotrimeric complex with Erp1, Erp2p, and Emp24, member of the p24 family involved in endoplasmic reticulum to Golgi transport
Control	YGL234W	86356	2	128	ADE5 Bifunctional enzyme of the ~de novo~ purine nucleotide biosynthetic pathway, contains aminoimidazole ribotide synthetase and glycinamide ribotide synthetase activities
Control	YIL094C	40329	2	125	LYS12 Homo-isocitrate dehydrogenase, an NAD-linked mitochondrial enzyme required for the fourth step in the biosynthesis of lysine, in which homo-isocitrate is oxidatively decarboxylated to alpha-ketoadipate
Control	YOR310C	56978	2	119	NOP58 Protein involved in pre-rRNA processing, 18S rRNA synthesis, and snoRNA synthesis; component of the small subunit processome complex, which is required for processing of pre-18S rRNA
Control	YDR099W	31099	2	114	BMH2 14-3-3 protein, minor isoform; controls proteome at post-transcriptional level, binds proteins and DNA, involved in regulation of many processes including exocytosis, vesicle transport, Ras/MAPK signaling, and rapamycin-sensitive signaling
Control	YNL064C	45270	2	112	YDJ1 Protein chaperone involved in regulation of the HSP90 and HSP70 functions; involved in protein translocation across membranes; member of the DnaJ family
Control	CON_IPI00787362	190911	2	103	2|REFSEQ:XP_001127437 Tax_Id=9606 Gene_Symbol=LOC730839 similar to Hornerin
Control	YGL123W	27490	2	102	RPS2 Protein component of the small (40S) subunit, essential for control of translational accuracy; phosphorylation by C-terminal domain kinase I (CTDK-I) enhances translational accuracy; similar to E. coli S5 and rat S2 ribosomal proteins
Control	YIL118W	25753	2	94	RHO3 Non-essential small GTPase of the Rho/Rac subfamily of Ras-like proteins involved in the establishment of cell polarity; GTPase activity positively regulated by the GTPase activating protein (GAP) Rgd1p
Control	YHL031C	25493	2	88	GOS1 v-SNARE protein involved in Golgi transport, homolog of the mammalian protein GOS-28/GS28
Control	YBL072C	22590	2	83	RPS8A Protein component of the small (40S) ribosomal subunit; identical to Rps8Bp and has similarity to rat S8 ribosomal protein
Control	CON_IPI00027547	11391	2	78	2|SWISS-PROT:P81605|TREMBL:Q53YJ2|ENSEMBL:ENSP00000293371|REFSEQ:NP_444513|H-INV:HIT000260573|VEGA:OTTHUMP00000167817 Tax_Id=9606 Gene_Symbol=DCD Dermcidin
Control	YPL234C	17311	2	78	TFP3 Vacuolar ATPase V0 domain subunit c~, involved in proton transport activity; hydrophobic integral membrane protein (proteolipid) containing four transmembrane segments; N and C termini are in the vacuolar lumen
Control	YCL028W	42554	2	76	RNQ1 [PIN(+)] prion, an infectious protein conformation that is generally an ordered protein aggregate
Control	YKR001C	78802	2	75	VPS1 Dynamin-like GTPase required for vacuolar sorting; also involved in actin cytoskeleton organization, late Golgi-retention of some proteins, regulating peroxisome biogenesis
Control	YBR291C	32381	2	65	CTP1 Mitochondrial inner membrane citrate transporter, member of the mitochondrial carrier family
Control	YGR155W	56044	2	64	CYS4 Cystathionine beta-synthase, catalyzes the synthesis of cystathionine from serine and homocysteine, the first committed step in cysteine biosynthesis; mutations in the human ortholog cause homocystinuria
Control	YML085C	50396	2	63	TUB1 Alpha-tubulin; associates with beta-tubulin (Tub2p) to form tubulin dimer, which polymerizes to form microtubules
Control	YOR373W	94445	2	57	NUD1 Component of the spindle pole body outer plaque, required for exit from mitosis
Control	YGR193C	45448	2	54	PDX1 Dihydrolipoamide dehydrogenase (E3)-binding protein (E3BP) of the mitochondrial pyruvate dehydrogenase (PDH) complex, plays a structural role in the complex by binding and positioning E3 to the dihydrolipoamide acetyltransferase (E2) core
Control	YER043C	49721	2	50	SAH1 S-adenosyl-L-homocysteine hydrolase, catabolizes S-adenosyl-L-homocysteine which is formed after donation of the activated methyl group of S-adenosyl-L-methionine (AdoMet) to an acceptor
Control	YGR132C	31408	2	50	PHB1 Subunit of the prohibitin complex (Phb1p-Phb2p), a 1.2 MDa ring-shaped inner mitochondrial membrane chaperone that stabilizes newly synthesized proteins; determinant of replicative life span; involved in mitochondrial segregation
Control	YJL167W	40800	2	48	ERG20 Farnesyl pyrophosphate synthetase, has both dimethylallyltranstransferase and geranyltranstransferase activities; catalyzes the formation of C15 farnesyl pyrophosphate units for isoprenoid and sterol biosynthesis
Control	YOR185C	25146	2	45	GSP2 GTP binding protein (mammalian Ranp homolog) involved in the maintenance of nuclear organization, RNA processing and transport; interacts with Kap121p, Kap123p and Pdr6p (karyophilin betas); Gsp1p homolog that is not required for viability
Control	YGL245W	81191	2	44	GUS1 Glutamyl-tRNA synthetase (GluRS), forms a complex with methionyl-tRNA synthetase (Mes1p) and Arc1p; complex formation increases the catalytic efficiency of both tRNA synthetases and ensures their correct localization to the cytoplasm
Control	CON_IPI00554711	82434	2	43	3|SWISS-PROT:P14923|TREMBL:Q7KZ86|ENSEMBL:ENSP00000311113;ENSP00000377507;ENSP00000377508|REFSEQ:NP_002221;NP_068831|H-INV:HIT000327559|VEGA:OTTHUMP00000164732;OTTHUMP00000164735;OTTHUMP00000164738 Tax_Id=9606 Gene_Symbol=JUP Junction plakoglobin
Control	YHR170W	59799	2	38	NMD3 Protein involved in nuclear export of the large ribosomal subunit; acts as a Crm1p-dependent adapter protein for export of nascent ribosomal subunits through the nuclear pore complex
Control	YGR135W	28697	2	34	PRE9 Alpha 3 subunit of the 20S proteasome, the only nonessential 20S subunit; may be replaced by the alpha 4 subunit (Pre6p) under stress conditions to create a more active proteasomal isoform
Control	YBR045C	66310	2	33	GIP1 Meiosis-specific regulatory subunit of the Glc7p protein phosphatase, regulates spore wall formation and septin organization, required for expression of some late meiotic genes and for normal localization of Glc7p
Control	YDL095W	93129	2	28	PMT1 Protein O-mannosyltransferase, transfers mannose residues from dolichyl phosphate-D-mannose to protein serine/threonine residues; one of seven related proteins involved in O-glycosylation which is essential for cell wall rigidity
Control	YOR089C	23181	2	26	VPS21 GTPase required for transport during endocytosis and for correct sorting of vacuolar hydrolases; localized in endocytic intermediates; detected in mitochondria; geranylgeranylation required for membrane association; mammalian Rab5 homolog
Control	YDL229W	66732	1	4662	SSB1 Cytoplasmic ATPase that is a ribosome-associated molecular chaperone, functions with J-protein partner Zuo1p; may be involved in folding of newly-made polypeptide chains; member of the HSP70 family; interacts with phosphatase subunit Reg1p
Control	YPL240C	81356	1	1161	HSP82 Hsp90 chaperone required for pheromone signaling and negative regulation of Hsf1p; docks with Tom70p for mitochondrial preprotein delivery; promotes telomerase DNA binding and nucleotide addition; interacts with Cns1p, Cpr6p, Cpr7p, Sti1p
Control	YGL054C	16034	1	412	ERV14 Protein localized to COPII-coated vesicles, involved in vesicle formation and incorporation of specific secretory cargo; required for the delivery of bud-site selection protein Axl2p to cell surface; related to Drosophila cornichon
Control	CON_IPI00021298	48514	1	228	1|SWISS-PROT:P35900|ENSEMBL:ENSP00000167588|REFSEQ:NP_061883|H-INV:HIT000041311|VEGA:OTTHUMP00000164518;OTTHUMP00000181321 Tax_Id=9606 Gene_Symbol=KRT20 Keratin, type I cytoskeletal 20
Control	YDR345C	63371	1	216	HXT3 Low affinity glucose transporter of the major facilitator superfamily, expression is induced in low or high glucose conditions
Control	YBL027W	21691	1	215	RPL19B Protein component of the large (60S) ribosomal subunit, nearly identical to Rpl19Ap and has similarity to rat L19 ribosomal protein; rpl19a and rpl19b single null mutations result in slow growth, while the double null mutation is lethal
Control	YPR028W	20257	1	185	YOP1 Membrane protein that interacts with Yip1p to mediate membrane traffic; overexpression results in cell death and accumulation of internal cell membranes; regulates vesicular traffic in stressed cells
Control	YCL009C	34308	1	174	ILV6 Regulatory subunit of acetolactate synthase, which catalyzes the first step of branched-chain amino acid biosynthesis; enhances activity of the Ilv2p catalytic subunit, localizes to mitochondria
Control	YOL038W	28650	1	171	PRE6 Alpha 4 subunit of the 20S proteasome; may replace alpha 3 subunit (Pre9p) under stress conditions to create a more active proteasomal isoform; GFP-fusion protein relocates from cytosol to the mitochondrial surface upon oxidative stress
Control	CON_IPI00022434	73881	1	132	4|TREMBL:A6NBZ8;B2RBS8;B4DPP6;Q56G89|ENSEMBL:ENSP00000370290 Tax_Id=9606 Gene_Symbol=ALB Putative uncharacterized protein ALB
Control	YDR086C	8995	1	127	SSS1 Subunit of the Sec61p translocation complex (Sec61p-Sss1p-Sbh1p) that forms a channel for passage of secretory proteins through the endoplasmic reticulum membrane, and of the Ssh1p complex (Ssh1p-Sbh2p-Sss1p); interacts with Ost4p and Wbp1p
Control	YGL026C	76977	1	120	TRP5 Tryptophan synthase involved in tryptophan biosynthesis, regulated by the general control system of amino acid biosynthesis
Control	YHR019C	62681	1	116	DED81 Cytosolic asparaginyl-tRNA synthetase, required for protein synthesis, catalyzes the specific attachment of asparagine to its cognate tRNA
Control	YER131W	13666	1	108	RPS26B Protein component of the small (40S) ribosomal subunit; nearly identical to Rps26Ap and has similarity to rat S26 ribosomal protein
Control	YDR174W	27527	1	89	HMO1 Chromatin associated high mobility group (HMG) family member involved in genome maintenance; rDNA-binding component of the Pol I transcription system; associates with a 5~-3~ DNA helicase and Fpr1p, a prolyl isomerase
Control	YGR118W	16142	1	83	RPS23A Ribosomal protein 28 (rp28) of the small (40S) ribosomal subunit, required for translational accuracy; nearly identical to Rps23Bp and similar to E. coli S12 and rat S23 ribosomal proteins; deletion of both RPS23A and RPS23B is lethal
Control	YKL107W	34674	1	75	YKL107W Putative protein of unknown function; proposed to be a palmitoylated membrane protein
Control	YDL072C	23002	1	70	YET3 Protein of unknown function; YET3 null mutant decreases the level of secreted invertase; homolog of human BAP31 protein
Control	YOR167C	7587	1	67	RPS28A Protein component of the small (40S) ribosomal subunit; nearly identical to Rps28Bp and has similarity to rat S28 ribosomal protein
Control	YBR191W	18288	1	64	RPL21A Protein component of the large (60S) ribosomal subunit, nearly identical to Rpl21Bp and has similarity to rat L21 ribosomal protein
Control	YDL053C	19926	1	63	PBP4 Pbp1p binding protein, interacts strongly with Pab1p-binding protein 1 (Pbp1p) in the yeast two-hybrid system; also interacts with Lsm12p in a copurification assay
Control	YHR179W	44983	1	63	OYE2 Widely conserved NADPH oxidoreductase containing flavin mononucleotide (FMN), homologous to Oye3p with slight differences in ligand binding and catalytic properties; may be involved in sterol metabolism
Control	YEL046C	43187	1	61	GLY1 Threonine aldolase, catalyzes the cleavage of L-allo-threonine and L-threonine to glycine; involved in glycine biosynthesis
Control	YAL012W	42516	1	60	CYS3 Cystathionine gamma-lyase, catalyzes one of the two reactions involved in the transsulfuration pathway that yields cysteine from homocysteine with the intermediary formation of cystathionine
Control	CON_IPI00166205	57728	1	59	2|SWISS-PROT:Q8N1N4-2|TREMBL:B4DQ49|ENSEMBL:ENSP00000352479|H-INV:HIT000055742 Tax_Id=9606 Gene_Symbol=KRT78 Isoform 2 of Keratin, type II cytoskeletal 78
Control	YER031C	24625	1	59	YPT31 GTPase of the Ypt/Rab family, very similar to Ypt32p; involved in the exocytic pathway; mediates intra-Golgi traffic or the budding of post-Golgi vesicles from the trans-Golgi
Control	YER056C	58563	1	59	FCY2 Purine-cytosine permease, mediates purine (adenine, guanine, and hypoxanthine) and cytosine accumulation
Control	YNL290W	38465	1	58	RFC3 Subunit of heteropentameric Replication factor C (RF-C), which is a DNA binding protein and ATPase that acts as a clamp loader of the proliferating cell nuclear antigen (PCNA) processivity factor for DNA polymerases delta and epsilon
Control	YLR212C	52766	1	55	TUB4 Gamma-tubulin, involved in nucleating microtubules from both the cytoplasmic and nuclear faces of the spindle pole body
Control	YPL050C	45982	1	55	MNN9 Subunit of Golgi mannosyltransferase complex also containing Anp1p, Mnn10p, Mnn11p, and Hoc1p that mediates elongation of the polysaccharide mannan backbone; forms a separate complex with Van1p that is also involved in backbone elongation
Control	YER019C-A	9600	1	54	SBH2 Ssh1p-Sss1p-Sbh2p complex component, involved in protein translocation into the endoplasmic reticulum; homologous to Sbh1p
Control	YFL005W	23662	1	51	SEC4 Secretory vesicle-associated Rab GTPase essential for exocytosis; associates with the exocyst component Sec15p and may regulate polarized delivery of transport vesicles to the exocyst at the plasma membrane
Control	YGR034W	14226	1	51	RPL26B Protein component of the large (60S) ribosomal subunit, nearly identical to Rpl26Ap and has similarity to E. coli L24 and rat L26 ribosomal proteins; binds to 5.8S rRNA
Control	YDR032C	21010	1	50	PST2 Protein with similarity to members of a family of flavodoxin-like proteins; induced by oxidative stress in a Yap1p dependent manner; the authentic, non-tagged protein is detected in highly purified mitochondria in high-throughput studies
Control	YMR203W	42240	1	48	TOM40 Component of the TOM (translocase of outer membrane) complex responsible for recognition and initial import steps for all mitochondrially directed proteins; constitutes the core element of the protein conducting pore
Control	YOR257W	18796	1	48	CDC31 Calcium-binding component of the spindle pole body (SPB) half-bridge, required for SPB duplication in mitosis and meiosis II; homolog of mammalian centrin; binds multiubiquitinated proteins and is involved in proteasomal protein degradation
Control	YGL103W	16711	1	47	RPL28 Ribosomal protein of the large (60S) ribosomal subunit, has similarity to E. coli L15 and rat L27a ribosomal proteins; may have peptidyl transferase activity; can mutate to cycloheximide resistance
Control	YJR053W	66217	1	47	BFA1 Component of the GTPase-activating Bfa1p-Bub2p complex involved in multiple cell cycle checkpoint pathways that control exit from mitosis
Control	YDR298C	22857	1	45	ATP5 Subunit 5 of the stator stalk of mitochondrial F1F0 ATP synthase, which is an evolutionarily conserved enzyme complex required for ATP synthesis; homologous to bovine subunit OSCP (oligomycin sensitivity-conferring protein); phosphorylated
Control	YMR079W	35107	1	45	SEC14 Phosphatidylinositol/phosphatidylcholine transfer protein; involved in regulating PtdIns, PtdCho, and ceramide metabolism, products of which regulate intracellular transport and UPR; functionally homologous to mammalian PITPs
Control	YFL022C	57532	1	44	FRS2 Alpha subunit of cytoplasmic phenylalanyl-tRNA synthetase, forms a tetramer with Frs1p to form active enzyme; evolutionarily distant from mitochondrial phenylalanyl-tRNA synthetase based on protein sequence, but substrate binding is similar
Control	YER073W	56927	1	43	ALD5 Mitochondrial aldehyde dehydrogenase, involved in regulation or biosynthesis of electron transport chain components and acetate formation; activated by K+; utilizes NADP+ as the preferred coenzyme; constitutively expressed
Control	YLR056W	42931	1	43	ERG3 C-5 sterol desaturase, catalyzes the introduction of a C-5(6) double bond into episterol, a precursor in ergosterol biosynthesis; mutants are viable, but cannot grow on non-fermentable carbon sources
Control	YMR055C	35347	1	43	BUB2 Mitotic exit network regulator, forms GTPase-activating Bfa1p-Bub2p complex that binds Tem1p and spindle pole bodies, blocks cell cycle progression before anaphase in response to spindle and kinetochore damage
Control	YOR136W	39886	1	43	IDH2 Subunit of mitochondrial NAD(+)-dependent isocitrate dehydrogenase, which catalyzes the oxidation of isocitrate to alpha-ketoglutarate in the TCA cycle; phosphorylated
Control	YFL045C	29216	1	41	SEC53 Phosphomannomutase, involved in synthesis of GDP-mannose and dolichol-phosphate-mannose; required for folding and glycosylation of secretory proteins in the ER lumen
Control	YMR202W	24993	1	41	ERG2 C-8 sterol isomerase, catalyzes the isomerization of the delta-8 double bond to the delta-7 position at an intermediate step in ergosterol biosynthesis
Control	YNL182C	62305	1	40	IPI3 Essential component of the Rix1 complex (Rix1p, Ipi1p, Ipi3p) that is required for processing of ITS2 sequences from 35S pre-rRNA; highly conserved and contains WD40 motifs; Rix1 complex associates with Mdn1p in pre-60S ribosomal particles
Control	YER110C	123038	1	39	KAP123 Karyopherin beta, mediates nuclear import of ribosomal proteins prior to assembly into ribosomes and import of histones H3 and H4; localizes to the nuclear pore, nucleus, and cytoplasm; exhibits genetic interactions with RAI1
Control	YLR436C	145418	1	39	ECM30 Non-essential protein of unknown function
Control	YGL253W	54136	1	38	HXK2 Hexokinase isoenzyme 2 that catalyzes phosphorylation of glucose in the cytosol; predominant hexokinase during growth on glucose; functions in the nucleus to repress expression of HXK1 and GLK1 and to induce expression of its own gene
Control	YJL041W	86464	1	37	NSP1 Essential component of the nuclear pore complex, which mediates nuclear import and export
Control	YPL019C	96608	1	37	VTC3 Vacuolar membrane protein involved in vacuolar polyphosphate accumulation; functions as a regulator of vacuolar H+-ATPase activity and vacuolar transporter chaperones; involved in non-autophagic vacuolar fusion
Control	YNL044W	19513	1	35	YIP3 Protein localized to COPII vesicles, proposed to be involved in ER to Golgi transport; interacts with members of the Rab GTPase family and Yip1p; also interacts with Rtn1p
Control	YDR321W	41939	1	33	ASP1 Cytosolic L-asparaginase, involved in asparagine catabolism
Control	YEL002C	49589	1	33	WBP1 Beta subunit of the oligosaccharyl transferase (OST) glycoprotein complex; required for N-linked glycosylation of proteins in the endoplasmic reticulum
Control	YMR121C	24464	1	33	RPL15B Protein component of the large (60S) ribosomal subunit, nearly identical to Rpl15Ap and has similarity to rat L15 ribosomal protein; binds to 5.8 S rRNA
Control	YOL058W	47423	1	33	ARG1 Arginosuccinate synthetase, catalyzes the formation of L-argininosuccinate from citrulline and L-aspartate in the arginine biosynthesis pathway; potential Cdc28p substrate
Control	YFL021C-A	32598	1	31	YFL021C Dubious open reading frame unlikely to encode a functional protein, based on available experimental and comparative sequence data
Control	YHR027C	109880	1	31	RPN1 Non-ATPase base subunit of the 19S regulatory particle of the 26S proteasome; may participate in the recognition of several ligands of the proteasome; contains a leucine-rich repeat (LRR) domain, a site for protein?protein interactions
Control	YLR372W	39725	1	31	SUR4 Elongase, involved in fatty acid and sphingolipid biosynthesis; synthesizes very long chain 20-26-carbon fatty acids from C18-CoA primers; involved in regulation of sphingolipid biosynthesis
Control	YDR436W	79184	1	30	PPZ2 Serine/threonine protein phosphatase Z, isoform of Ppz1p; involved in regulation of potassium transport, which affects osmotic stability, cell cycle progression, and halotolerance
Control	YER052C	58643	1	30	HOM3 Aspartate kinase (L-aspartate 4-P-transferase); cytoplasmic enzyme that catalyzes the first step in the common pathway for methionine and threonine biosynthesis; expression regulated by Gcn4p and the general control of amino acid synthesis
Control	YKL002W	26274	1	30	DID4 Class E Vps protein of the ESCRT-III complex, required for sorting of integral membrane proteins into lumenal vesicles of multivesicular bodies, and for delivery of newly synthesized vacuolar enzymes to the vacuole, involved in endocytosis
Control	YLR303W	48699	1	30	MET17 Methionine and cysteine synthase (O-acetyl homoserine-O-acetyl serine sulfhydrylase), required for sulfur amino acid synthesis
Control	YNL126W	98393	1	30	SPC98 Component of the microtubule-nucleating Tub4p (gamma-tubulin) complex; interacts with Spc110p at the spindle pole body (SPB) inner plaque and with Spc72p at the SPB outer plaque
Control	YOR016C	23614	1	30	ERP4 Protein with similarity to Emp24p and Erv25p, member of the p24 family involved in ER to Golgi transport
Control	YBR112C	107422	1	29	CYC8 General transcriptional co-repressor, acts together with Tup1p; also acts as part of a transcriptional co-activator complex that recruits the SWI/SNF and SAGA complexes to promoters; can form the prion [OCT+]
Control	YIL053W	28100	1	29	RHR2 Constitutively expressed isoform of DL-glycerol-3-phosphatase; involved in glycerol biosynthesis, induced in response to both anaerobic and, along with the Hor2p/Gpp2p isoform, osmotic stress
Control	YKL120W	35302	1	29	OAC1 Mitochondrial inner membrane transporter, transports oxaloacetate, sulfate, thiosulfate, and isopropylmalate; member of the mitochondrial carrier family
Control	YEL027W	16682	1	28	CUP5 Proteolipid subunit of the vacuolar H(+)-ATPase V0 sector (subunit c; dicyclohexylcarbodiimide binding subunit); required for vacuolar acidification and important for copper and iron metal ion homeostasis
Control	YGR231C	34442	1	27	PHB2 Subunit of the prohibitin complex (Phb1p-Phb2p), a 1.2 MDa ring-shaped inner mitochondrial membrane chaperone that stabilizes newly synthesized proteins; determinant of replicative life span; involved in mitochondrial segregation
Control	YHR208W	43797	1	27	BAT1 Mitochondrial branched-chain amino acid aminotransferase, homolog of murine ECA39; highly expressed during logarithmic phase and repressed during stationary phase
Control	YOL143C	18601	1	27	RIB4 Lumazine synthase (6,7-dimethyl-8-ribityllumazine synthase, also known as DMRL synthase); catalyzes synthesis of immediate precursor to riboflavin
Control	YPL004C	38048	1	27	LSP1 Primary component of eisosomes, which are large immobile patch structures at the cell cortex associated with endocytosis, along with Pil1p and Sur7p; null mutants show activation of Pkc1p/Ypk1p stress resistance pathways
Control	YEL034W	17217	1	26	HYP2 Translation initiation factor eIF-5A, promotes formation of the first peptide bond; similar to and functionally redundant with Anb1p; possible role in translation elongation; undergoes an essential hypusination modification
Control	YIL033C	47304	1	26	BCY1 Regulatory subunit of the cyclic AMP-dependent protein kinase (PKA), a component of a signaling pathway that controls a variety of cellular processes, including metabolism, cell cycle, stress response, stationary phase, and sporulation
Control	YLR378C	53074	1	26	SEC61 Essential subunit of Sec61 complex (Sec61p, Sbh1p, and Sss1p); forms a channel for SRP-dependent protein import and retrograde transport of misfolded proteins out of the ER; with Sec63 complex allows SRP-independent protein import into ER
Control	YGL048C	45471	1	25	RPT6 One of six ATPases of the 19S regulatory particle of the 26S proteasome involved in the degradation of ubiquitinated substrates; bound by ubiquitin-protein ligases Ubr1p and Ufd4p; localized mainly to the nucleus throughout the cell cycle
Control	YPL061W	54779	1	25	ALD6 Cytosolic aldehyde dehydrogenase, activated by Mg2+ and utilizes NADP+ as the preferred coenzyme; required for conversion of acetaldehyde to acetate; constitutively expressed; locates to the mitochondrial outer surface upon oxidative stress
Control	YPR165W	23537	1	25	RHO1 GTP-binding protein of the rho subfamily of Ras-like proteins, involved in establishment of cell polarity; regulates protein kinase C (Pkc1p) and the cell wall synthesizing enzyme 1,3-beta-glucan synthase (Fks1p and Gsc2p)

## Sheet: E1_Chl4-TAP
Sample	Accession Number	Mass	Peptides	Score	Description
CHL4	YOR133W	93686	64	4629	EFT1 Elongation factor 2 (EF-2), also encoded by EFT2; catalyzes ribosomal translocation during protein synthesis; contains diphthamide, the unique posttranslationally modified histidine residue specifically ADP-ribosylated by diphtheria toxin
CHL4	YDR356W	111828	58	2705	SPC110 Inner plaque spindle pole body (SPB) component, ortholog of human kendrin; involved in connecting nuclear microtubules to SPB; interacts with Tub4p-complex and calmodulin; phosphorylated by Mps1p in cell cycle-dependent manner
CHL4	YLR381W	84996	56	4259	CTF3 Outer kinetochore protein that forms a complex with Mcm16p and Mcm22p; may bind the kinetochore to spindle microtubules
CHL4	YLR249W	116727	53	2995	YEF3 Translational elongation factor 3, stimulates the binding of aminoacyl-tRNA (AA-tRNA) to ribosomes by releasing EF-1 alpha from the ribosomal complex; contains two ABC cassettes; binds and hydrolyses ATP
CHL4	YDR254W	52867	52	5748	CHL4 Outer kinetochore protein required for chromosome stability, interacts with kinetochore proteins Ctf19p, Ctf3p, and Iml3p; exhibits a two-hybrid interaction with Mif2p; association with CEN DNA requires Ctf19p
CHL4	YGL008C	100069	47	4992	PMA1 Plasma membrane H+-ATPase, pumps protons out of the cell; major regulator of cytoplasmic pH and plasma membrane potential; part of the P2 subgroup of cation-transporting ATPases
CHL4	YJL130C	246283	47	2860	URA2 Bifunctional carbamoylphosphate synthetase (CPSase)-aspartate transcarbamylase (ATCase), catalyzes the first two enzymatic steps in the de novo biosynthesis of pyrimidines; both activities are subject to feedback inhibition by UTP
CHL4	YLR227W-B	199080	46	4532	YLR227W Retrotransposon TYA Gag and TYB Pol genes; transcribed/translated as one unit; polyprotein is processed to make a nucleocapsid-like protein (Gag), reverse transcriptase (RT), protease (PR), and integrase (IN); similar to retroviral genes
CHL4	YAL038W	54909	45	2641	CDC19 Pyruvate kinase, functions as a homotetramer in glycolysis to convert phosphoenolpyruvate to pyruvate, the input for aerobic (TCA cycle) or anaerobic (glucose fermentation) respiration
CHL4	YLR044C	61685	43	3782	PDC1 Major of three pyruvate decarboxylase isozymes, key enzyme in alcoholic fermentation, decarboxylates pyruvate to acetaldehyde; subject to glucose-, ethanol-, and autoregulation; involved in amino acid catabolism
CHL4	YLL024C	69599	42	5666	SSA2 ATP binding protein involved in protein folding and vacuolar import of proteins; member of heat shock protein 70 (HSP70) family; associated with the chaperonin-containing T-complex; present in the cytoplasm, vacuolar membrane and cell wall
CHL4	YDL229W	66732	41	5071	SSB1 Cytoplasmic ATPase that is a ribosome-associated molecular chaperone, functions with J-protein partner Zuo1p; may be involved in folding of newly-made polypeptide chains; member of the HSP70 family; interacts with phosphatase subunit Reg1p
CHL4	YGR192C	35838	39	4428	TDH3 Glyceraldehyde-3-phosphate dehydrogenase, isozyme 3, involved in glycolysis and gluconeogenesis; tetramer that catalyzes the reaction of glyceraldehyde-3-phosphate to 1,3 bis-phosphoglycerate; detected in the cytoplasm and cell-wall
CHL4	YHR174W	46942	38	5148	ENO2 Enolase II, a phosphopyruvate hydratase that catalyzes the conversion of 2-phosphoglycerate to phosphoenolpyruvate during glycolysis and the reverse reaction during gluconeogenesis; expression is induced in response to glucose
CHL4	CON_IPI00220327	66149	38	4369	3|SWISS-PROT:P04264|ENSEMBL:ENSP00000252244|REFSEQ:NP_006112|H-INV:HIT000261150|VEGA:OTTHUMP00000167602 Tax_Id=9606 Gene_Symbol=KRT1 Keratin, type II cytoskeletal 1
CHL4	YPL018W	43154	37	3048	CTF19 Outer kinetochore protein, required for accurate mitotic chromosome segregation; component of the kinetochore sub-complex COMA (Ctf19p, Okp1p, Mcm21p, Ame1p) that functions as a platform for kinetochore assembly
CHL4	YMR186W	80850	34	3462	HSC82 Cytoplasmic chaperone of the Hsp90 family, redundant in function and nearly identical with Hsp82p, and together they are essential; expressed constitutively at 10-fold higher basal levels than HSP82 and induced 2-3 fold by heat shock
CHL4	CON_IPI00009865	59703	34	3235	2|SWISS-PROT:P13645|ENSEMBL:ENSP00000269576|REFSEQ:NP_000412|H-INV:HIT000051206|VEGA:OTTHUMP00000165049;OTTHUMP00000181319 Tax_Id=9606 Gene_Symbol=KRT10 Keratin, type I cytoskeletal 10
CHL4	YGR179C	47377	32	2684	OKP1 Outer kinetochore protein, required for accurate mitotic chromosome segregation; component of the kinetochore sub-complex COMA (Ctf19p, Okp1p, Mcm21p, Ame1p) that functions as a platform for kinetochore assembly
CHL4	YIL144W	80552	31	2206	TID3 Component of the evolutionarily conserved kinetochore-associated Ndc80 complex (Ndc80p-Nuf2p-Spc24p-Spc25p); conserved coiled-coil protein involved in chromosome segregation, spindle checkpoint activity, kinetochore assembly and clustering
CHL4	YPR080W	50400	31	2030	TEF1 Translational elongation factor EF-1 alpha; also encoded by TEF2; functions in the binding reaction of aminoacyl-tRNA (AA-tRNA) to ribosomes
CHL4	YBR107C	28219	30	9712	IML3 Protein with a role in kinetochore function, localizes to the outer kinetochore in a Ctf19p-dependent manner, interacts with Chl4p and Ctf19p
CHL4	YMR229C	193700	30	1470	RRP5 RNA binding protein with preference for single stranded tracts of U~s involved in synthesis of both 18S and 5.8S rRNAs; component of both the ribosomal small subunit (SSU) processosome and the 90S preribosome
CHL4	YDR318W	43001	30	1305	MCM21 Protein involved in minichromosome maintenance; component of the COMA complex (Ctf19p, Okp1p, Mcm21p, Ame1p) that bridges kinetochore subunits that are in contact with centromeric DNA and the subunits bound to microtubules
CHL4	YCR012W	44768	29	2959	PGK1 3-phosphoglycerate kinase, catalyzes transfer of high-energy phosphoryl groups from the acyl phosphate of 1,3-bisphosphoglycerate to ADP to produce ATP; key enzyme in glycolysis and gluconeogenesis
CHL4	YLR441C	28783	28	1144	RPS1A Ribosomal protein 10 (rp10) of the small (40S) subunit; nearly identical to Rps1Bp and has similarity to rat S3a ribosomal protein
CHL4	YBR127C	57770	27	3023	VMA2 Subunit B of the eight-subunit V1 peripheral membrane domain of the vacuolar H+-ATPase (V-ATPase), an electrogenic proton pump found throughout the endomembrane system; contains nucleotide binding sites; also detected in the cytoplasm
CHL4	YER165W	64475	27	2485	PAB1 Poly(A) binding protein, part of the 3~-end RNA-processing complex, mediates interactions between the 5~ cap structure and the 3~ mRNA poly(A) tail, involved in control of poly(A) tail length, interacts with translation factor eIF-4G
CHL4	YLR197W	57057	26	2453	NOP56 Essential evolutionarily-conserved nucleolar protein component of the box C/D snoRNP complexes that direct 2~-O-methylation of pre-rRNA during its maturation; overexpression causes spindle orientation defects
CHL4	YLL045C	28151	26	2127	RPL8B Ribosomal protein L4 of the large (60S) ribosomal subunit, nearly identical to Rpl8Ap and has similarity to rat L7a ribosomal protein; mutation results in decreased amounts of free 60S subunits
CHL4	YKL182W	229403	26	1852	FAS1 Beta subunit of fatty acid synthetase, which catalyzes the synthesis of long-chain saturated fatty acids; contains acetyltransacylase, dehydratase, enoyl reductase, malonyl transacylase, and palmitoyl transacylase activities
CHL4	YGR240C	108587	26	1557	PFK1 Alpha subunit of heterooctameric phosphofructokinase involved in glycolysis, indispensable for anaerobic growth, activated by fructose-2,6-bisphosphate and AMP, mutation inhibits glucose induction of cell cycle-related genes
CHL4	CON_IPI00019359	62320	24	2257	3|SWISS-PROT:P35527|ENSEMBL:ENSP00000246662|REFSEQ:NP_000217|H-INV:HIT000326846|VEGA:OTTHUMP00000164967;OTTHUMP00000181348 Tax_Id=9606 Gene_Symbol=KRT9 Keratin, type I cytoskeletal 9
CHL4	YNL178W	26543	24	1829	RPS3 Protein component of the small (40S) ribosomal subunit, has apurinic/apyrimidinic (AP) endonuclease activity; essential for viability; has similarity to E. coli S3 and rat S3 ribosomal proteins
CHL4	YLR342W	216594	24	941	FKS1 Catalytic subunit of 1,3-beta-D-glucan synthase, functionally redundant with alternate catalytic subunit Gsc2p; binds to regulatory subunit Rho1p; involved in cell wall synthesis and maintenance; localizes to sites of cell wall remodeling
CHL4	YGL120C	87906	23	1872	PRP43 RNA helicase in the DEAH-box family, functions in both RNA polymerase I and polymerase II transcript metabolism, involved in release of the lariat-intron from the spliceosome
CHL4	YJR135C	27550	23	1872	MCM22 Protein involved in minichromosome maintenance; component of the kinetochore; binds to centromeric DNA in a Ctf19p-dependent manner
CHL4	YOR204W	65741	23	1629	DED1 ATP-dependent DEAD (Asp-Glu-Ala-Asp)-box RNA helicase, required for translation initiation of all yeast mRNAs; mutations in human DEAD-box DBY are a frequent cause of male infertility
CHL4	YOR063W	43844	23	1434	RPL3 Protein component of the large (60S) ribosomal subunit, has similarity to E. coli L3 and rat L3 ribosomal proteins; involved in the replication and maintenance of killer double stranded RNA virus
CHL4	YHR020W	77851	22	1958	YHR020W Protein of unknown function that may interact with ribosomes, based on co-purification experiments; has similarity to proline-tRNA ligase; YHR020W is an essential gene
CHL4	YKL060C	39881	22	1926	FBA1 Fructose 1,6-bisphosphate aldolase, required for glycolysis and gluconeogenesis; catalyzes conversion of fructose 1,6 bisphosphate to glyceraldehyde-3-P and dihydroxyacetone-P; locates to mitochondrial outer surface upon oxidative stress
CHL4	YHR064C	58316	22	1752	SSZ1 Hsp70 protein that interacts with Zuo1p (a DnaJ homolog) to form a ribosome-associated complex that binds the ribosome via the Zuo1p subunit; also involved in pleiotropic drug resistance via sequential activation of PDR1 and PDR5; binds ATP
CHL4	YGL076C	27621	22	1570	RPL7A Protein component of the large (60S) ribosomal subunit, nearly identical to Rpl7Bp and has similarity to E. coli L30 and rat L7 ribosomal proteins; contains a conserved C-terminal Nucleic acid Binding Domain (NDB2)
CHL4	YPL090C	27037	22	1556	RPS6A Protein component of the small (40S) ribosomal subunit; identical to Rps6Bp and has similarity to rat S6 ribosomal protein
CHL4	YLR075W	25573	21	1293	RPL10 Protein component of the large (60S) ribosomal subunit, responsible for joining the 40S and 60S subunits; regulates translation initiation; has similarity to rat L10 ribosomal protein and to members of the QM gene family
CHL4	YHR183W	53908	21	1260	GND1 6-phosphogluconate dehydrogenase (decarboxylating), catalyzes an NADPH regenerating reaction in the pentose phosphate pathway; required for growth on D-glucono-delta-lactone and adaptation to oxidative stress
CHL4	YBR211C	37496	21	1207	AME1 Essential kinetochore protein associated with microtubules and spindle pole bodies; component of the kinetochore sub-complex COMA (Ctf19p, Okp1p, Mcm21p, Ame1p); involved in spindle checkpoint maintenance
CHL4	YCL018W	39043	21	996	LEU2 Beta-isopropylmalate dehydrogenase (IMDH), catalyzes the third step in the leucine biosynthesis pathway
CHL4	YOL086C	37282	20	1364	ADH1 Alcohol dehydrogenase, fermentative isozyme active as homo- or heterotetramers; required for the reduction of acetaldehyde to ethanol, the last step in the glycolytic pathway
CHL4	YPL061W	54779	20	874	ALD6 Cytosolic aldehyde dehydrogenase, activated by Mg2+ and utilizes NADP+ as the preferred coenzyme; required for conversion of acetaldehyde to acetate; constitutively expressed; locates to the mitochondrial outer surface upon oxidative stress
CHL4	YDL014W	34615	19	1593	NOP1 Nucleolar protein, component of the small subunit processome complex, which is required for processing of pre-18S rRNA; has similarity to mammalian fibrillarin
CHL4	YNR016C	250881	19	973	ACC1 Acetyl-CoA carboxylase, biotin containing enzyme that catalyzes the carboxylation of acetyl-CoA to form malonyl-CoA; required for de novo biosynthesis of long-chain fatty acids
CHL4	YIR010W	65709	19	800	DSN1 Essential component of the MIND kinetochore complex (Mtw1p Including Nnf1p-Nsl1p-Dsn1p) which joins kinetochore subunits contacting DNA to those contacting microtubules; important for chromosome segregation
CHL4	YPL106C	77604	19	799	SSE1 ATPase that is a component of the heat shock protein Hsp90 chaperone complex; binds unfolded proteins; member of the heat shock protein 70 (HSP70) family; localized to the cytoplasm
CHL4	YDR383C	27074	18	2214	NKP1 Non-essential kinetochore protein, subunit of the Ctf19 central kinetochore complex (Ctf19p-Mcm21p-Okp1p-Mcm22p-Mcm16p-Ctf3p-Chl4p-Mcm19p-Nkp1p-Nkp2p-Ame1p-Mtw1p)
CHL4	YJR145C	29449	18	1475	RPS4A Protein component of the small (40S) ribosomal subunit; mutation affects 20S pre-rRNA processing; identical to Rps4Bp and has similarity to rat S4 ribosomal protein
CHL4	CON_IPI00021304	66110	18	1411	1|SWISS-PROT:P35908|ENSEMBL:ENSP00000310861|REFSEQ:NP_000414|H-INV:HIT000197028|VEGA:OTTHUMP00000167603 Tax_Id=9606 Gene_Symbol=KRT2 Keratin, type II cytoskeletal 2 epidermal
CHL4	YLR259C	60999	18	1329	HSP60 Tetradecameric mitochondrial chaperonin required for ATP-dependent folding of precursor polypeptides and complex assembly; prevents aggregation and mediates protein refolding after heat shock; role in mtDNA transmission; phosphorylated
CHL4	YLR045C	101198	18	635	STU2 Microtubule-associated protein (MAP) of the XMAP215/Dis1 family; regulates microtubule dynamics during spindle orientation and metaphase chromosome alignment; interacts with spindle pole body component Spc72p
CHL4	YBR031W	39125	17	2641	RPL4A N-terminally acetylated protein component of the large (60S) ribosomal subunit, nearly identical to Rpl4Bp and has similarity to E. coli L4 and rat L4 ribosomal proteins
CHL4	YML073C	19949	17	1261	RPL6A N-terminally acetylated protein component of the large (60S) ribosomal subunit, has similarity to Rpl6Bp and to rat L6 ribosomal protein; binds to 5.8S rRNA
CHL4	YKR059W	44840	17	1162	TIF1 Translation initiation factor eIF4A, identical to Tif2p; DEA(D/H)-box RNA helicase that couples ATPase activity to RNA binding and unwinding; forms a dumbbell structure of two compact domains connected by a linker; interacts with eIF4G
CHL4	YLR340W	33696	17	1066	RPP0 Conserved ribosomal protein P0 similar to rat P0, human P0, and E. coli L10e; shown to be phosphorylated on serine 302
CHL4	YJL008C	61965	17	985	CCT8 Subunit of the cytosolic chaperonin Cct ring complex, related to Tcp1p, required for the assembly of actin and tubulins in vivo
CHL4	YGL009C	86368	17	853	LEU1 Isopropylmalate isomerase, catalyzes the second step in the leucine biosynthesis pathway
CHL4	YNL225C	67757	17	809	CNM67 Component of the spindle pole body outer plaque; required for spindle orientation and mitotic nuclear migration
CHL4	YJL012C	83331	17	537	VTC4 Vacuolar membrane protein involved in vacuolar polyphosphate accumulation; functions as a regulator of vacuolar H+-ATPase activity and vacuolar transporter chaperones; involved in non-autophagic vacuolar fusion
CHL4	YBL087C	14578	16	2870	RPL23A Protein component of the large (60S) ribosomal subunit, identical to Rpl23Bp and has similarity to E. coli L14 and rat L23 ribosomal proteins
CHL4	YKL152C	27592	16	1176	GPM1 Tetrameric phosphoglycerate mutase, mediates the conversion of 3-phosphoglycerate to 2-phosphoglycerate during glycolysis and the reverse reaction during gluconeogenesis
CHL4	YOR373W	94445	16	1138	NUD1 Component of the spindle pole body outer plaque, required for exit from mitosis
CHL4	YJL109C	200869	16	1026	UTP10 Nucleolar protein, component of the small subunit (SSU) processome containing the U3 snoRNA that is involved in processing of pre-18S rRNA
CHL4	YMR242C	20424	16	970	RPL20A Protein component of the large (60S) ribosomal subunit, nearly identical to Rpl20Bp and has similarity to rat L18a ribosomal protein
CHL4	YDR127W	175956	16	799	ARO1 Pentafunctional arom protein, catalyzes steps 2 through 6 in the biosynthesis of chorismate, which is a precursor to aromatic amino acids
CHL4	YIL133C	22187	16	795	RPL16A N-terminally acetylated protein component of the large (60S) ribosomal subunit, binds to 5.8 S rRNA; has similarity to Rpl16Bp, E. coli L13 and rat L13a ribosomal proteins; transcriptionally regulated by Rap1p
CHL4	YIL018W	27392	16	693	RPL2B Protein component of the large (60S) ribosomal subunit, identical to Rpl2Ap and has similarity to E. coli L2 and rat L8 ribosomal proteins; expression is upregulated at low temperatures
CHL4	YDR050C	26893	16	608	TPI1 Triose phosphate isomerase, abundant glycolytic enzyme; mRNA half-life is regulated by iron availability; transcription is controlled by activators Reb1p, Gcr1p, and Rap1p through binding sites in the 5~ non-coding region
CHL4	YHR007C	60909	16	557	ERG11 Lanosterol 14-alpha-demethylase, catalyzes the C-14 demethylation of lanosterol to form 4,4~~-dimethyl cholesta-8,14,24-triene-3-beta-ol in the ergosterol biosynthesis pathway; member of the cytochrome P450 family
CHL4	YPL231W	207388	16	503	FAS2 Alpha subunit of fatty acid synthetase, which catalyzes the synthesis of long-chain saturated fatty acids; contains beta-ketoacyl reductase and beta-ketoacyl synthase activities; phosphorylated
CHL4	YJR123W	25080	15	1871	RPS5 Protein component of the small (40S) ribosomal subunit, the least basic of the non-acidic ribosomal proteins; phosphorylated in vivo; essential for viability; has similarity to E. coli S7 and rat S5 ribosomal proteins
CHL4	YLR432W	56948	15	1663	IMD3 Inosine monophosphate dehydrogenase, catalyzes the first step of GMP biosynthesis, member of a four-gene family in S. cerevisiae, constitutively expressed
CHL4	YFL037W	51233	15	1302	TUB2 Beta-tubulin; associates with alpha-tubulin (Tub1p and Tub3p) to form tubulin dimer, which polymerizes to form microtubules
CHL4	YML026C	17084	15	1036	RPS18B Protein component of the small (40S) ribosomal subunit; nearly identical to Rps18Ap and has similarity to E. coli S13 and rat S18 ribosomal proteins
CHL4	YMR116C	34898	15	1036	ASC1 G-protein beta subunit and guanine nucleotide dissociation inhibitor for Gpa2p; ortholog of RACK1 that inhibits translation; core component of the small (40S) ribosomal subunit; represses Gcn4p in the absence of amino acid starvation
CHL4	YHR172W	97276	15	874	SPC97 Component of the microtubule-nucleating Tub4p (gamma-tubulin) complex; interacts with Spc110p at the spindle pole body (SPB) inner plaque and with Spc72p at the SPB outer plaque
CHL4	YFL039C	41891	15	767	ACT1 Actin, structural protein involved in cell polarization, endocytosis, and other cytoskeletal functions
CHL4	YHR042W	76952	15	759	NCP1 NADP-cytochrome P450 reductase; involved in ergosterol biosynthesis; associated and coordinately regulated with Erg11p
CHL4	YGR234W	44846	15	731	YHB1 Nitric oxide oxidoreductase, flavohemoglobin involved in nitric oxide detoxification; plays a role in the oxidative and nitrosative stress responses
CHL4	YJR045C	70585	14	1390	SSC1 Mitochondrial matrix ATPase, subunit of the presequence translocase-associated protein import motor (PAM) and of SceI endonuclease; involved in protein folding and translocation into the matrix; phosphorylated; member of HSP70 family
CHL4	YOR310C	56978	14	1346	NOP58 Protein involved in pre-rRNA processing, 18S rRNA synthesis, and snoRNA synthesis; component of the small subunit processome complex, which is required for processing of pre-18S rRNA
CHL4	YOL040C	15992	14	1255	RPS15 Protein component of the small (40S) ribosomal subunit; has similarity to E. coli S19 and rat S15 ribosomal proteins
CHL4	YCR031C	14585	14	1070	RPS14A Ribosomal protein 59 of the small subunit, required for ribosome assembly and 20S pre-rRNA processing; mutations confer cryptopleurine resistance; nearly identical to Rps14Bp and similar to E. coli S11 and rat S14 ribosomal proteins
CHL4	YDL083C	15838	14	1044	RPS16B Protein component of the small (40S) ribosomal subunit; identical to Rps16Ap and has similarity to E. coli S9 and rat S16 ribosomal proteins
CHL4	YPL131W	33751	14	1000	RPL5 Protein component of the large (60S) ribosomal subunit with similarity to E. coli L18 and rat L5 ribosomal proteins; binds 5S rRNA and is required for 60S subunit assembly
CHL4	YDL182W	47526	14	943	LYS20 Homocitrate synthase isozyme, catalyzes the condensation of acetyl-CoA and alpha-ketoglutarate to form homocitrate, which is the first step in the lysine biosynthesis pathway; highly similar to the other isozyme, Lys21p
CHL4	YAL034W-A	33337	14	905	MTW1 Essential component of the MIND kinetochore complex (Mtw1p Including Nnf1p-Nsl1p-Dsn1p) which joins kinetochore subunits contacting DNA to those contacting microtubules; critical to kinetochore assembly
CHL4	YDL185W	119246	14	730	TFP1 Subunit A of the eight-subunit V1 peripheral membrane domain of the vacuolar H+-ATPase; protein precursor undergoes self-catalyzed splicing to yield the extein Tfp1p and the intein Vde (PI-SceI), which is a site-specific endonuclease
CHL4	YBR189W	22285	14	517	RPS9B Protein component of the small (40S) ribosomal subunit; nearly identical to Rps9Ap and has similarity to E. coli S4 and rat S9 ribosomal proteins
CHL4	YLR355C	44512	13	1919	ILV5 Acetohydroxyacid reductoisomerase, mitochondrial protein involved in branched-chain amino acid biosynthesis, also required for maintenance of wild-type mitochondrial DNA and found in mitochondrial nucleoids
CHL4	YKL042W	42359	13	1220	SPC42 Central plaque component of spindle pole body (SPB); involved in SPB duplication, may facilitate attachment of the SPB to the nuclear membrane
CHL4	YGL135W	24698	13	1217	RPL1B N-terminally acetylated protein component of the large (60S) ribosomal subunit, nearly identical to Rpl1Ap and has similarity to E. coli L1 and rat L10a ribosomal proteins; rpl1a rpl1b double null mutation is lethal
CHL4	YDL126C	92167	13	1110	CDC48 ATPase in ER, nuclear membrane and cytosol with homology to mammalian p97; in a complex with Npl4p and Ufd1p participates in retrotranslocation of ubiquitinated proteins from the ER into the cytosol for degradation by the proteasome
CHL4	YNL126W	98393	13	835	SPC98 Component of the microtubule-nucleating Tub4p (gamma-tubulin) complex; interacts with Spc110p at the spindle pole body (SPB) inner plaque and with Spc72p at the SPB outer plaque
CHL4	YBL030C	34632	13	768	PET9 Major ADP/ATP carrier of the mitochondrial inner membrane, exchanges cytosolic ADP for mitochondrially synthesized ATP; phosphorylated; required for viability in many common lab strains carrying a mutation in the polymorphic SAL1 gene
CHL4	YOL069W	53168	13	767	NUF2 Component of the evolutionarily conserved kinetochore-associated Ndc80 complex (Ndc80p-Nuf2p-Spc24p-Spc25p); involved in chromosome segregation, spindle checkpoint activity and kinetochore clustering
CHL4	YKL006W	15215	13	686	RPL14A N-terminally acetylated protein component of the large (60S) ribosomal subunit, nearly identical to Rpl14Bp and has similarity to rat L14 ribosomal protein; rpl14a csh5 double null mutant exhibits synthetic slow growth
CHL4	YGL123W	27490	13	624	RPS2 Protein component of the small (40S) subunit, essential for control of translational accuracy; phosphorylation by C-terminal domain kinase I (CTDK-I) enhances translational accuracy; similar to E. coli S5 and rat S2 ribosomal proteins
CHL4	YGL253W	54136	13	620	HXK2 Hexokinase isoenzyme 2 that catalyzes phosphorylation of glucose in the cytosol; predominant hexokinase during growth on glucose; functions in the nucleus to repress expression of HXK1 and GLK1 and to induce expression of its own gene
CHL4	YNR050C	49115	13	507	LYS9 Saccharopine dehydrogenase (NADP+, L-glutamate-forming); catalyzes the formation of saccharopine from alpha-aminoadipate 6-semialdehyde, the seventh step in lysine biosynthesis pathway; exhibits genetic and physical interactions with TRM112
CHL4	YNL064C	45270	13	357	YDJ1 Protein chaperone involved in regulation of the HSP90 and HSP70 functions; involved in protein translocation across membranes; member of the DnaJ family
CHL4	YML008C	43631	12	1653	ERG6 Delta(24)-sterol C-methyltransferase, converts zymosterol to fecosterol in the ergosterol biosynthetic pathway by methylating position C-24; localized to both lipid particles and mitochondrial outer membrane
CHL4	YJL034W	74479	12	1182	KAR2 ATPase involved in protein import into the ER, also acts as a chaperone to mediate protein folding in the ER and may play a role in ER export of soluble proteins; regulates the unfolded protein response via interaction with Ire1p
CHL4	YNL055C	30524	12	994	POR1 Mitochondrial porin (voltage-dependent anion channel), outer membrane protein required for the maintenance of mitochondrial osmotic stability and mitochondrial membrane permeability; phosphorylated
CHL4	YBL072C	22590	12	938	RPS8A Protein component of the small (40S) ribosomal subunit; identical to Rps8Bp and has similarity to rat S8 ribosomal protein
CHL4	YML024W	15836	12	867	RPS17A Ribosomal protein 51 (rp51) of the small (40s) subunit; nearly identical to Rps17Bp and has similarity to rat S17 ribosomal protein
CHL4	YIL078W	85151	12	778	THS1 Threonyl-tRNA synthetase, essential cytoplasmic protein
CHL4	YER110C	123038	12	767	KAP123 Karyopherin beta, mediates nuclear import of ribosomal proteins prior to assembly into ribosomes and import of histones H3 and H4; localizes to the nuclear pore, nucleus, and cytoplasm; exhibits genetic interactions with RAI1
CHL4	YBL099W	58639	12	750	ATP1 Alpha subunit of the F1 sector of mitochondrial F1F0 ATP synthase, which is a large, evolutionarily conserved enzyme complex required for ATP synthesis; phosphorylated
CHL4	YOR270C	95866	12	730	VPH1 Subunit a of vacuolar-ATPase V0 domain, one of two isoforms (Vph1p and Stv1p); Vph1p is located in V-ATPase complexes of the vacuole while Stv1p is located in V-ATPase complexes of the Golgi and endosomes
CHL4	YHR190W	52143	12	686	ERG9 Farnesyl-diphosphate farnesyl transferase (squalene synthase), joins two farnesyl pyrophosphate moieties to form squalene in the sterol biosynthesis pathway
CHL4	YER043C	49721	12	596	SAH1 S-adenosyl-L-homocysteine hydrolase, catabolizes S-adenosyl-L-homocysteine which is formed after donation of the activated methyl group of S-adenosyl-L-methionine (AdoMet) to an acceptor
CHL4	YHR027C	109880	12	544	RPN1 Non-ATPase base subunit of the 19S regulatory particle of the 26S proteasome; may participate in the recognition of several ligands of the proteasome; contains a leucine-rich repeat (LRR) domain, a site for protein?protein interactions
CHL4	YHR019C	62681	12	493	DED81 Cytosolic asparaginyl-tRNA synthetase, required for protein synthesis, catalyzes the specific attachment of asparagine to its cognate tRNA
CHL4	YGR175C	55490	12	402	ERG1 Squalene epoxidase, catalyzes the epoxidation of squalene to 2,3-oxidosqualene; plays an essential role in the ergosterol-biosynthesis pathway and is the specific target of the antifungal drug terbinafine
CHL4	YOR341W	187683	12	387	RPA190 RNA polymerase I subunit; largest subunit of RNA polymerase I
CHL4	YDL075W	12945	12	320	RPL31A Protein component of the large (60S) ribosomal subunit, nearly identical to Rpl31Bp and has similarity to rat L31 ribosomal protein; associates with the karyopherin Sxm1p; loss of both Rpl31p and Rpl39p confers lethality
CHL4	YEL054C	17869	11	2407	RPL12A Protein component of the large (60S) ribosomal subunit, nearly identical to Rpl12Bp; rpl12a rpl12b double mutant exhibits slow growth and slow translation; has similarity to E. coli L11 and rat L12 ribosomal proteins
CHL4	YDL192W	20574	11	1789	ARF1 ADP-ribosylation factor, GTPase of the Ras superfamily involved in regulation of coated vesicle formation in intracellular trafficking within the Golgi; functionally interchangeable with Arf2p
CHL4	YBR196C	61261	11	1072	PGI1 Glycolytic enzyme phosphoglucose isomerase, catalyzes the interconversion of glucose-6-phosphate and fructose-6-phosphate; required for cell cycle progression and completion of the gluconeogenic events of sporulation
CHL4	YER006W	57787	11	956	NUG1 GTPase that associates with nuclear 60S pre-ribosomes, required for export of 60S ribosomal subunits from the nucleus
CHL4	YAL047C	72061	11	794	SPC72 Component of the cytoplasmic Tub4p (gamma-tubulin) complex, binds spindle pole bodies and links them to microtubules; has roles in astral microtubule formation and stabilization
CHL4	YJR077C	32962	11	780	MIR1 Mitochondrial phosphate carrier, imports inorganic phosphate into mitochondria; functionally redundant with Pic2p but more abundant than Pic2p under normal conditions; phosphorylated
CHL4	YOR096W	21609	11	733	RPS7A Protein component of the small (40S) ribosomal subunit, nearly identical to Rps7Bp; interacts with Kti11p; deletion causes hypersensitivity to zymocin; has similarity to rat S7 and Xenopus S8 ribosomal proteins
CHL4	YJR053W	66217	11	704	BFA1 Component of the GTPase-activating Bfa1p-Bub2p complex involved in multiple cell cycle checkpoint pathways that control exit from mitosis
CHL4	YER178W	46712	11	696	PDA1 E1 alpha subunit of the pyruvate dehydrogenase (PDH) complex, catalyzes the direct oxidative decarboxylation of pyruvate to acetyl-CoA; phosphorylated; regulated by glucose
CHL4	YLR180W	42077	11	588	SAM1 S-adenosylmethionine synthetase, catalyzes transfer of the adenosyl group of ATP to the sulfur atom of methionine; one of two differentially regulated isozymes (Sam1p and Sam2p)
CHL4	YGL031C	17603	11	523	RPL24A Ribosomal protein L30 of the large (60S) ribosomal subunit, nearly identical to Rpl24Bp and has similarity to rat L24 ribosomal protein; not essential for translation but may be required for normal translation rate
CHL4	YMR205C	105179	11	493	PFK2 Beta subunit of heterooctameric phosphofructokinase involved in glycolysis, indispensable for anaerobic growth, activated by fructose-2,6-bisphosphate and AMP, mutation inhibits glucose induction of cell cycle-related genes
CHL4	YPL079W	18320	11	453	RPL21B Protein component of the large (60S) ribosomal subunit, nearly identical to Rpl21Ap and has similarity to rat L21 ribosomal protein
CHL4	YGL245W	81191	11	401	GUS1 Glutamyl-tRNA synthetase (GluRS), forms a complex with methionyl-tRNA synthetase (Mes1p) and Arc1p; complex formation increases the catalytic efficiency of both tRNA synthetases and ensures their correct localization to the cytoplasm
CHL4	YPR010C	136682	11	396	RPA135 RNA polymerase I subunit A135
CHL4	YER036C	68506	10	1024	ARB1 ATPase of the ATP-binding cassette (ABC) family involved in 40S and 60S ribosome biogenesis, has similarity to Gcn20p; shuttles from nucleus to cytoplasm, physically interacts with Tif6p, Lsg1p
CHL4	YJR121W	54817	10	989	ATP2 Beta subunit of the F1 sector of mitochondrial F1F0 ATP synthase, which is a large, evolutionarily conserved enzyme complex required for ATP synthesis; phosphorylated
CHL4	YHR010W	15522	10	968	RPL27A Protein component of the large (60S) ribosomal subunit, nearly identical to Rpl27Bp and has similarity to rat L27 ribosomal protein
CHL4	YGR118W	16142	10	883	RPS23A Ribosomal protein 28 (rp28) of the small (40S) ribosomal subunit, required for translational accuracy; nearly identical to Rps23Bp and similar to E. coli S12 and rat S23 ribosomal proteins; deletion of both RPS23A and RPS23B is lethal
CHL4	YMR290C	56967	10	863	HAS1 ATP-dependent RNA helicase; localizes to both the nuclear periphery and nucleolus; highly enriched in nuclear pore complex fractions; constituent of 66S pre-ribosomal particles
CHL4	YJL190C	14674	10	861	RPS22A Protein component of the small (40S) ribosomal subunit; nearly identical to Rps22Bp and has similarity to E. coli S8 and rat S15a ribosomal proteins
CHL4	YPR046W	21125	10	804	MCM16 Protein involved in kinetochore-microtubule mediated chromosome segregation; binds to centromere DNA
CHL4	YPL124W	29263	10	772	SPC29 Inner plaque spindle pole body (SPB) component, links the central plaque component Spc42p to the inner plaque component Spc110p; required for SPB duplication
CHL4	YNL132W	119615	10	762	KRE33 Essential protein of unknown function; heterozygous mutant shows haploinsufficiency in K1 killer toxin resistance
CHL4	YKL081W	46605	10	711	TEF4 Translation elongation factor EF-1 gamma
CHL4	YBR025C	44488	10	699	OLA1 P-loop ATPase with similarity to human OLA1 and bacterial YchF; identified as specifically interacting with the proteasome; protein levels are induced by hydrogen peroxide
CHL4	YDR064W	17018	10	650	RPS13 Protein component of the small (40S) ribosomal subunit; has similarity to E. coli S15 and rat S13 ribosomal proteins
CHL4	YGL206C	187916	10	645	CHC1 Clathrin heavy chain, subunit of the major coat protein involved in intracellular protein transport and endocytosis; two heavy chains form the clathrin triskelion structural component; the light chain (CLC1) is thought to regulate function
CHL4	YLR153C	75787	10	560	ACS2 Acetyl-coA synthetase isoform which, along with Acs1p, is the nuclear source of acetyl-coA for histone acetylation; mutants affect global transcription; required for growth on glucose; expressed under anaerobic conditions
CHL4	YGR027C	12032	10	512	RPS25A Protein component of the small (40S) ribosomal subunit; nearly identical to Rps25Bp and has similarity to rat S25 ribosomal protein
CHL4	YPL019C	96608	10	479	VTC3 Vacuolar membrane protein involved in vacuolar polyphosphate accumulation; functions as a regulator of vacuolar H+-ATPase activity and vacuolar transporter chaperones; involved in non-autophagic vacuolar fusion
CHL4	YPR074C	73874	10	461	TKL1 Transketolase, similar to Tkl2p; catalyzes conversion of xylulose-5-phosphate and ribose-5-phosphate to sedoheptulose-7-phosphate and glyceraldehyde-3-phosphate in the pentose phosphate pathway; needed for synthesis of aromatic amino acids
CHL4	YJR109C	124465	10	394	CPA2 Large subunit of carbamoyl phosphate synthetase, which catalyzes a step in the synthesis of citrulline, an arginine precursor
CHL4	YPR145W	64942	10	388	ASN1 Asparagine synthetase, isozyme of Asn2p; catalyzes the synthesis of L-asparagine from L-aspartate in the asparagine biosynthetic pathway
CHL4	YGL234W	86356	10	363	ADE5 Bifunctional enzyme of the ~de novo~ purine nucleotide biosynthetic pathway, contains aminoimidazole ribotide synthetase and glycinamide ribotide synthetase activities
CHL4	YMR108W	75061	10	318	ILV2 Acetolactate synthase, catalyses the first common step in isoleucine and valine biosynthesis and is the target of several classes of inhibitors, localizes to the mitochondria; expression of the gene is under general amino acid control
CHL4	YER091C	85978	10	292	MET6 Cobalamin-independent methionine synthase, involved in methionine biosynthesis and regeneration; requires a minimum of two glutamates on the methyltetrahydrofolate substrate, similar to bacterial metE homologs
CHL4	YHR179W	44983	10	255	OYE2 Widely conserved NADPH oxidoreductase containing flavin mononucleotide (FMN), homologous to Oye3p with slight differences in ligand binding and catalytic properties; may be involved in sterol metabolism
CHL4	YGL103W	16711	10	236	RPL28 Ribosomal protein of the large (60S) ribosomal subunit, has similarity to E. coli L15 and rat L27a ribosomal proteins; may have peptidyl transferase activity; can mutate to cycloheximide resistance
CHL4	YGL207W	119070	9	1206	SPT16 Subunit of the heterodimeric FACT complex (Spt16p-Pob3p), facilitates RNA Polymerase II transcription elongation through nucleosomes by destabilizing and then reassembling nucleosome structure
CHL4	YJR112W	23853	9	1185	NNF1 Essential component of the MIND kinetochore complex (Mtw1p Including Nnf1p-Nsl1p-Dsn1p) which joins kinetochore subunits contacting DNA to those contacting microtubules; required for accurate chromosome segregation
CHL4	YBR106W	21180	9	991	PHO88 Probable membrane protein, involved in phosphate transport; pho88 pho86 double null mutant exhibits enhanced synthesis of repressible acid phosphatase at high inorganic phosphate concentrations
CHL4	YBL027W	21691	9	893	RPL19B Protein component of the large (60S) ribosomal subunit, nearly identical to Rpl19Ap and has similarity to rat L19 ribosomal protein; rpl19a and rpl19b single null mutations result in slow growth, while the double null mutation is lethal
CHL4	YLR048W	28002	9	888	RPS0B Protein component of the small (40S) ribosomal subunit, nearly identical to Rps0Ap; required for maturation of 18S rRNA along with Rps0Ap; deletion of either RPS0 gene reduces growth rate, deletion of both genes is lethal
CHL4	YPL093W	74763	9	751	NOG1 Putative GTPase that associates with free 60S ribosomal subunits in the nucleolus and is required for 60S ribosomal subunit biogenesis; constituent of 66S pre-ribosomal particles; member of the ODN family of nucleolar G-proteins
CHL4	YGL147C	21613	9	720	RPL9A Protein component of the large (60S) ribosomal subunit, nearly identical to Rpl9Bp and has similarity to E. coli L6 and rat L9 ribosomal proteins
CHL4	YLR109W	19274	9	679	AHP1 Thiol-specific peroxiredoxin, reduces hydroperoxides to protect against oxidative damage; function in vivo requires covalent conjugation to Urm1p
CHL4	YPL143W	12147	9	679	RPL33A N-terminally acetylated ribosomal protein L37 of the large (60S) ribosomal subunit, nearly identical to Rpl33Bp and has similarity to rat L35a; rpl33a null mutant exhibits slow growth while rpl33a rpl33b double null mutant is inviable
CHL4	YBL092W	14762	9	656	RPL32 Protein component of the large (60S) ribosomal subunit, has similarity to rat L32 ribosomal protein; overexpression disrupts telomeric silencing
CHL4	YFL045C	29216	9	637	SEC53 Phosphomannomutase, involved in synthesis of GDP-mannose and dolichol-phosphate-mannose; required for folding and glycosylation of secretory proteins in the ER lumen
CHL4	YML123C	65025	9	592	PHO84 High-affinity inorganic phosphate (Pi) transporter and low-affinity manganese transporter; regulated by Pho4p and Spt7p; mutation confers resistance to arsenate; exit from the ER during maturation requires Pho86p
CHL4	YPL012W	138278	9	559	RRP12 Protein required for export of the ribosomal subunits; associates with the RNA components of the pre-ribosomes; contains HEAT-repeats
CHL4	YGL030W	11408	9	519	RPL30 Protein component of the large (60S) ribosomal subunit, has similarity to rat L30 ribosomal protein; involved in pre-rRNA processing in the nucleolus; autoregulates splicing of its transcript
CHL4	YDR190C	50593	9	479	RVB1 Essential protein involved in transcription regulation; component of chromatin remodeling complexes; required for assembly and function of the INO80 complex; also referred to as pontin; member of the RUVB-like protein family
CHL4	YGR204W	102540	9	475	ADE3 Cytoplasmic trifunctional enzyme C1-tetrahydrofolate synthase, involved in single carbon metabolism and required for biosynthesis of purines, thymidylate, methionine, and histidine
CHL4	YKL212W	71308	9	456	SAC1 Phosphatidylinositol phosphate (PtdInsP) phosphatase involved in hydrolysis of PtdIns[4]P; transmembrane protein localizes to ER and Golgi; involved in protein trafficking and processing, secretion, and cell wall maintenance
CHL4	YMR246W	77902	9	448	FAA4 Long chain fatty acyl-CoA synthetase, regulates protein modification during growth in the presence of ethanol, functions to incorporate palmitic acid into phospholipids and neutral lipids
CHL4	YML074C	46525	9	436	FPR3 Nucleolar peptidyl-prolyl cis-trans isomerase (PPIase); FK506 binding protein; phosphorylated by casein kinase II (Cka1p-Cka2p-Ckb1p-Ckb2p) and dephosphorylated by Ptp1p
CHL4	YIL069C	15319	9	400	RPS24B Protein component of the small (40S) ribosomal subunit; identical to Rps24Ap and has similarity to rat S24 ribosomal protein
CHL4	YLR175W	55184	9	393	CBF5 Pseudouridine synthase catalytic subunit of box H/ACA small nucleolar ribonucleoprotein particles (snoRNPs), acts on both large and small rRNAs and on snRNA U2
CHL4	YGL093W	104818	9	368	SPC105 Protein required for accurate chromosome segregation, localizes to the nuclear side of the spindle pole body; forms a complex with Ydr532cp
CHL4	YLR344W	14225	9	367	RPL26A Protein component of the large (60S) ribosomal subunit, nearly identical to Rpl26Bp and has similarity to E. coli L24 and rat L26 ribosomal proteins; binds to 5.8S rRNA
CHL4	YGL137W	99725	9	358	SEC27 Essential beta~-coat protein of the COPI coatomer, involved in ER-to-Golgi and Golgi-to-ER transport; contains WD40 domains that mediate cargo selective interactions; 45% sequence identity to mammalian beta~-COP
CHL4	YGL026C	76977	9	354	TRP5 Tryptophan synthase involved in tryptophan biosynthesis, regulated by the general control system of amino acid biosynthesis
CHL4	YMR012W	145304	9	304	CLU1 eIF3 component of unknown function; deletion causes defects in mitochondrial organization but not in growth or translation initiation, can rescue cytokinesis and mitochondrial organization defects of the Dictyostelium cluA- mutant
CHL4	YBL076C	123419	9	283	ILS1 Cytoplasmic isoleucine-tRNA synthetase, target of the G1-specific inhibitor reveromycin A
CHL4	YHR052W	42561	9	283	CIC1 Essential protein that interacts with proteasome components and has a potential role in proteasome substrate specificity; also copurifies with 66S pre-ribosomal particles
CHL4	YFL022C	57532	9	229	FRS2 Alpha subunit of cytoplasmic phenylalanyl-tRNA synthetase, forms a tetramer with Frs1p to form active enzyme; evolutionarily distant from mitochondrial phenylalanyl-tRNA synthetase based on protein sequence, but substrate binding is similar
CHL4	YER018C	25343	8	1149	SPC25 Component of the evolutionarily conserved kinetochore-associated Ndc80 complex (Ndc80p-Nuf2p-Spc24p-Spc25p); involved in chromosome segregation, spindle checkpoint activity and kinetochore clustering
CHL4	YOL121C	15907	8	1006	RPS19A Protein component of the small (40S) ribosomal subunit, required for assembly and maturation of pre-40 S particles; mutations in human RPS19 are associated with Diamond Blackfan anemia; nearly identical to Rps19Bp
CHL4	YOL127W	15748	8	926	RPL25 Primary rRNA-binding ribosomal protein component of the large (60S) ribosomal subunit, has similarity to E. coli L23 and rat L23a ribosomal proteins; binds to 26S rRNA via a conserved C-terminal motif
CHL4	CON_IPI00384444	51875	8	885	5|SWISS-PROT:P02533|ENSEMBL:ENSP00000167586|REFSEQ:NP_000517|H-INV:HIT000052692|VEGA:OTTHUMP00000164624;OTTHUMP00000183330 Tax_Id=9606 Gene_Symbol=KRT14 Keratin, type I cytoskeletal 14
CHL4	YBR009C	11361	8	837	HHF1 Histone H4, core histone protein required for chromatin assembly and chromosome function; one of two identical histone proteins (see also HHF2); contributes to telomeric silencing; N-terminal domain involved in maintaining genomic integrity
CHL4	YHL015W	13899	8	821	RPS20 Protein component of the small (40S) ribosomal subunit; overproduction suppresses mutations affecting RNA polymerase III-dependent transcription; has similarity to E. coli S10 and rat S20 ribosomal proteins
CHL4	CON_IPI00293665	60274	8	785	8|SWISS-PROT:P04259|ENSEMBL:ENSP00000252252|REFSEQ:NP_005546|H-INV:HIT000051181|VEGA:OTTHUMP00000167617 Tax_Id=9606 Gene_Symbol=KRT6B Keratin, type II cytoskeletal 6B
CHL4	YLR315W	17851	8	739	NKP2 Non-essential kinetochore protein, subunit of the Ctf19 central kinetochore complex (Ctf19p-Mcm21p-Okp1p-Mcm22p-Mcm16p-Ctf3p-Chl4p-Mcm19p-Nkp1p-Nkp2p-Ame1p-Mtw1p)
CHL4	YOR369C	15462	8	665	RPS12 Protein component of the small (40S) ribosomal subunit; has similarity to rat ribosomal protein S12
CHL4	YDL055C	39712	8	632	PSA1 GDP-mannose pyrophosphorylase (mannose-1-phosphate guanyltransferase), synthesizes GDP-mannose from GTP and mannose-1-phosphate in cell wall biosynthesis; required for normal cell wall structure
CHL4	YML028W	21690	8	612	TSA1 Thioredoxin peroxidase, acts as both a ribosome-associated and free cytoplasmic antioxidant; self-associates to form a high-molecular weight chaperone complex under oxidative stress; deletion results in mutator phenotype
CHL4	YMR142C	22511	8	511	RPL13B Protein component of the large (60S) ribosomal subunit, nearly identical to Rpl13Ap; not essential for viability; has similarity to rat L13 ribosomal protein
CHL4	YGR086C	38326	8	509	PIL1 Primary component of eisosomes, which are large immobile cell cortex structures associated with endocytosis; null mutants show activation of Pkc1p/Ypk1p stress resistance pathways; detected in phosphorylated state in mitochondria
CHL4	YIR034C	41667	8	473	LYS1 Saccharopine dehydrogenase (NAD+, L-lysine-forming), catalyzes the conversion of saccharopine to L-lysine, which is the final step in the lysine biosynthesis pathway
CHL4	YER025W	58400	8	464	GCD11 Gamma subunit of the translation initiation factor eIF2, involved in the identification of the start codon; binds GTP when forming the ternary complex with GTP and tRNAi-Met
CHL4	YGR285C	49047	8	460	ZUO1 Cytosolic ribosome-associated chaperone that acts, together with Ssz1p and the Ssb proteins, as a chaperone for nascent polypeptide chains; contains a DnaJ domain and functions as a J-protein partner for Ssb1p and Ssb2p
CHL4	YAL012W	42516	8	455	CYS3 Cystathionine gamma-lyase, catalyzes one of the two reactions involved in the transsulfuration pathway that yields cysteine from homocysteine with the intermediary formation of cystathionine
CHL4	YDR130C	33280	8	431	FIN1 Spindle pole body-related intermediate filament protein, forms cell cycle-specific filaments between spindle pole bodies in mother and daughter cells, able to self-assemble, expression induced during S/G2, localization cell-cycle dependent
CHL4	YBR079C	110333	8	430	RPG1 Subunit of the core complex of translation initiation factor 3(eIF3), essential for translation; part of a subcomplex (Prt1p-Rpg1p-Nip1p) that stimulates binding of mRNA and tRNA(i)Met to ribosomes
CHL4	YBR221C	40086	8	427	PDB1 E1 beta subunit of the pyruvate dehydrogenase (PDH) complex, which is an evolutionarily-conserved multi-protein complex found in mitochondria
CHL4	YDL136W	13958	8	424	RPL35B Protein component of the large (60S) ribosomal subunit, identical to Rpl35Ap and has similarity to rat L35 ribosomal protein
CHL4	YPL043W	78119	8	419	NOP4 Nucleolar protein, essential for processing and maturation of 27S pre-rRNA and large ribosomal subunit biogenesis; constituent of 66S pre-ribosomal particles; contains four RNA recognition motifs (RRMs)
CHL4	YPR183W	30514	8	413	DPM1 Dolichol phosphate mannose (Dol-P-Man) synthase of the ER membrane, catalyzes the formation of Dol-P-Man from Dol-P and GDP-Man; required for glycosyl phosphatidylinositol membrane anchoring, O mannosylation, and protein glycosylation
CHL4	YMR217W	58730	8	273	GUA1 GMP synthase, an enzyme that catalyzes the second step in the biosynthesis of GMP from inosine 5~-phosphate (IMP); transcription is not subject to regulation by guanine but is negatively regulated by nutrient starvation
CHL4	YLL018C	63647	8	248	DPS1 Cytoplasmic aspartyl-tRNA synthetase, homodimeric enzyme that catalyzes the specific aspartylation of tRNA(Asp); class II aminoacyl tRNA synthetase; binding to its own mRNA may confer autoregulation
CHL4	YOL041C	52138	8	207	NOP12 Nucleolar protein involved in pre-25S rRNA processing and biogenesis of large 60S ribosomal subunit; contains an RNA recognition motif (RRM); binds to Ebp2; similar to Nop13p and Nsr1p
CHL4	YDR158W	40032	8	206	HOM2 Aspartic beta semi-aldehyde dehydrogenase, catalyzes the second step in the common pathway for methionine and threonine biosynthesis; expression regulated by Gcn4p and the general control of amino acid synthesis
CHL4	YPL126W	101516	8	187	NAN1 U3 snoRNP protein, component of the small (ribosomal) subunit (SSU) processosome containing U3 snoRNA; required for the biogenesis of18S rRNA
CHL4	YLR303W	48699	7	766	MET17 Methionine and cysteine synthase (O-acetyl homoserine-O-acetyl serine sulfhydrylase), required for sulfur amino acid synthesis
CHL4	YPR043W	10369	7	746	RPL43A Protein component of the large (60S) ribosomal subunit, identical to Rpl43Bp and has similarity to rat L37a ribosomal protein; null mutation confers a dominant lethal phenotype
CHL4	YOL120C	20608	7	529	RPL18A Protein component of the large (60S) ribosomal subunit, identical to Rpl18Bp and has similarity to rat L18 ribosomal protein; intron of RPL18A pre-mRNA forms stem-loop structures that are a target for Rnt1p cleavage leading to degradation
CHL4	YPL249C-A	11128	7	524	RPL36B Protein component of the large (60S) ribosomal subunit, nearly identical to Rpl36Ap and has similarity to rat L36 ribosomal protein; binds to 5.8 S rRNA
CHL4	YBL002W	14229	7	504	HTB2 Histone H2B, core histone protein required for chromatin assembly and chromosome function; nearly identical to HTB1; Rad6p-Bre1p-Lge1p mediated ubiquitination regulates transcriptional activation, meiotic DSB formation and H3 methylation
CHL4	YLR212C	52766	7	469	TUB4 Gamma-tubulin, involved in nucleating microtubules from both the cytoplasmic and nuclear faces of the spindle pole body
CHL4	YDR345C	63371	7	399	HXT3 Low affinity glucose transporter of the major facilitator superfamily, expression is induced in low or high glucose conditions
CHL4	YGR085C	19794	7	395	RPL11B Protein component of the large (60S) ribosomal subunit, nearly identical to Rpl11Ap; involved in ribosomal assembly; depletion causes degradation of proteins and RNA of the 60S subunit; has similarity to E. coli L5 and rat L11
CHL4	YIL094C	40329	7	392	LYS12 Homo-isocitrate dehydrogenase, an NAD-linked mitochondrial enzyme required for the fourth step in the biosynthesis of lysine, in which homo-isocitrate is oxidatively decarboxylated to alpha-ketoadipate
CHL4	YAL035W	112599	7	358	FUN12 GTPase, required for general translation initiation by promoting Met-tRNAiMet binding to ribosomes and ribosomal subunit joining; homolog of bacterial IF2
CHL4	YOR206W	81835	7	353	NOC2 Protein that forms a nucleolar complex with Mak21p that binds to 90S and 66S pre-ribosomes, as well as a nuclear complex with Noc3p that binds to 66S pre-ribosomes; both complexes mediate intranuclear transport of ribosomal precursors
CHL4	YDR060W	116719	7	326	MAK21 Constituent of 66S pre-ribosomal particles, required for large (60S) ribosomal subunit biogenesis; involved in nuclear export of pre-ribosomes; required for maintenance of dsRNA virus; homolog of human CAATT-binding protein
CHL4	YMR049C	91933	7	325	ERB1 Protein required for maturation of the 25S and 5.8S ribosomal RNAs; constituent of 66S pre-ribosomal particles; homologous to mammalian Bop1
CHL4	YDR381W	24940	7	307	YRA1 Nuclear protein that binds to RNA and to Mex67p, required for export of poly(A)+ mRNA from the nucleus; member of the REF (RNA and export factor binding proteins) family; another family member, Yra2p, can substitute for Yra1p function
CHL4	YBR218C	130769	7	277	PYC2 Pyruvate carboxylase isoform, cytoplasmic enzyme that converts pyruvate to oxaloacetate; highly similar to isoform Pyc1p but differentially regulated; mutations in the human homolog are associated with lactic acidosis
CHL4	YFL004W	95439	7	245	VTC2 Vacuolar membrane protein involved in vacuolar polyphosphate accumulation; functions as a regulator of vacuolar H+-ATPase activity and vacuolar transporter chaperones; involved in protein localization and non-autophagic vacuolar fusion
CHL4	YBR291C	32381	7	240	CTP1 Mitochondrial inner membrane citrate transporter, member of the mitochondrial carrier family
CHL4	YIL043C	31588	7	239	CBR1 Microsomal cytochrome b reductase, not essential for viability; also detected in mitochondria; mutation in conserved NADH binding domain of the human ortholog results in type I methemoglobinemia
CHL4	YCL030C	88293	7	238	HIS4 Multifunctional enzyme containing phosphoribosyl-ATP pyrophosphatase, phosphoribosyl-AMP cyclohydrolase, and histidinol dehydrogenase activities; catalyzes the second, third, ninth and tenth steps in histidine biosynthesis
CHL4	YDR023W	53732	7	222	SES1 Cytosolic seryl-tRNA synthetase, class II aminoacyl-tRNA synthetase that aminoacylates tRNA(Ser), displays tRNA-dependent amino acid recognition which enhances discrimination of the serine substrate, interacts with peroxin Pex21p
CHL4	YKL054C	83923	7	214	DEF1 RNAPII degradation factor, forms a complex with Rad26p in chromatin, enables ubiquitination and proteolysis of RNAPII present in an elongation complex; mutant is deficient in Zip1p loading onto chromosomes during meiosis
CHL4	YGR180C	40143	7	143	RNR4 Ribonucleotide-diphosphate reductase (RNR), small subunit; the RNR complex catalyzes the rate-limiting step in dNTP synthesis and is regulated by DNA replication and DNA damage checkpoint pathways via localization of the small subunits
CHL4	YJR009C	35938	6	3383	TDH2 Glyceraldehyde-3-phosphate dehydrogenase, isozyme 2, involved in glycolysis and gluconeogenesis; tetramer that catalyzes the reaction of glyceraldehyde-3-phosphate to 1,3 bis-phosphoglycerate; detected in the cytoplasm and cell-wall
CHL4	CON_P00761	25078	6	1526	TRYP_PIG
CHL4	YHR208W	43797	6	779	BAT1 Mitochondrial branched-chain amino acid aminotransferase, homolog of murine ECA39; highly expressed during logarithmic phase and repressed during stationary phase
CHL4	YOR375C	49881	6	761	GDH1 NADP(+)-dependent glutamate dehydrogenase, synthesizes glutamate from ammonia and alpha-ketoglutarate; rate of alpha-ketoglutarate utilization differs from Gdh3p; expression regulated by nitrogen and carbon sources
CHL4	YNL069C	22235	6	721	RPL16B N-terminally acetylated protein component of the large (60S) ribosomal subunit, binds to 5.8 S rRNA; has similarity to Rpl16Ap, E. coli L13 and rat L13a ribosomal proteins; transcriptionally regulated by Rap1p
CHL4	YJL177W	20539	6	674	RPL17B Protein component of the large (60S) ribosomal subunit, nearly identical to Rpl17Ap and has similarity to E. coli L22 and rat L17 ribosomal proteins
CHL4	YHR089C	21638	6	459	GAR1 Protein component of the H/ACA snoRNP pseudouridylase complex, involved in the modification and cleavage of the 18S pre-rRNA
CHL4	YJL014W	59404	6	375	CCT3 Subunit of the cytosolic chaperonin Cct ring complex, related to Tcp1p, required for the assembly of actin and tubulins in vivo
CHL4	YDR025W	17852	6	355	RPS11A Protein component of the small (40S) ribosomal subunit; identical to Rps11Bp and has similarity to E. coli S17 and rat S11 ribosomal proteins
CHL4	YMR055C	35347	6	317	BUB2 Mitotic exit network regulator, forms GTPase-activating Bfa1p-Bub2p complex that binds Tem1p and spindle pole bodies, blocks cell cycle progression before anaphase in response to spindle and kinetochore damage
CHL4	YGL195W	297995	6	316	GCN1 Positive regulator of the Gcn2p kinase activity, forms a complex with Gcn20p; proposed to stimulate Gcn2p activation by an uncharged tRNA
CHL4	YCR057C	104375	6	307	PWP2 Conserved 90S pre-ribosomal component essential for proper endonucleolytic cleavage of the 35 S rRNA precursor at A0, A1, and A2 sites; contains eight WD-repeats; PWP2 deletion leads to defects in cell cycle and bud morphogenesis
CHL4	YDR233C	33123	6	252	RTN1 ER membrane protein that interacts with exocyst subunit Sec6p and with Yip3p; also interacts with Sbh1p; null mutant has an altered (mostly cisternal) ER morphology; member of the RTNLA (reticulon-like A) subfamily
CHL4	YEL071W	55532	6	239	DLD3 D-lactate dehydrogenase, part of the retrograde regulon which consists of genes whose expression is stimulated by damage to mitochondria and reduced in cells grown with glutamate as the sole nitrogen source, located in the cytoplasm
CHL4	YHL034C	33026	6	238	SBP1 Putative RNA binding protein; involved in translational repression and found in cytoplasmic P bodies; found associated with small nucleolar RNAs snR10 and snR11
CHL4	YIL053W	28100	6	238	RHR2 Constitutively expressed isoform of DL-glycerol-3-phosphatase; involved in glycerol biosynthesis, induced in response to both anaerobic and, along with the Hor2p/Gpp2p isoform, osmotic stress
CHL4	YMR131C	57454	6	235	RRB1 Essential nuclear protein involved in early steps of ribosome biogenesis; physically interacts with the ribosomal protein Rpl3p
CHL4	YKL104C	80909	6	233	GFA1 Glutamine-fructose-6-phosphate amidotransferase, catalyzes the formation of glucosamine-6-P and glutamate from fructose-6-P and glutamine in the first step of chitin biosynthesis
CHL4	YNR053C	55739	6	233	NOG2 Putative GTPase that associates with pre-60S ribosomal subunits in the nucleolus and is required for their nuclear export and maturation
CHL4	YPL160W	124804	6	231	CDC60 Cytosolic leucyl tRNA synthetase, ligates leucine to the appropriate tRNA
CHL4	YKL172W	49704	6	230	EBP2 Essential protein required for the maturation of 25S rRNA and 60S ribosomal subunit assembly, localizes to the nucleolus; constituent of 66S pre-ribosomal particles
CHL4	YPL218W	21494	6	229	SAR1 GTPase, GTP-binding protein of the ARF family, component of COPII coat of vesicles; required for transport vesicle formation during ER to Golgi protein transport
CHL4	YGL173C	175692	6	223	KEM1 Evolutionarily-conserved 5~-3~ exonuclease component of cytoplasmic processing (P) bodies involved in mRNA decay; plays a role in microtubule-mediated processes, filamentous growth, ribosomal RNA maturation, and telomere maintenance
CHL4	YER055C	32531	6	219	HIS1 ATP phosphoribosyltransferase, a hexameric enzyme, catalyzes the first step in histidine biosynthesis; mutations cause histidine auxotrophy and sensitivity to Cu, Co, and Ni salts; transcription is regulated by general amino acid control
CHL4	YGR140W	112474	6	214	CBF2 Essential kinetochore protein, component of the CBF3 multisubunit complex that binds to the CDEIII region of the centromere; Cbf2p also binds to the CDEII region possibly forming a different multimeric complex, ubiquitinated in vivo
CHL4	YKL014C	204014	6	213	URB1 Nucleolar protein required for the normal accumulation of 25S and 5.8S rRNAs, associated with the 27SA2 pre-ribosomal particle; proposed to be involved in the biogenesis of the 60S ribosomal subunit
CHL4	YHR065C	56218	6	188	RRP3 Protein involved in rRNA processing; required for maturation of the 35S primary transcript of pre-rRNA and for cleavage leading to mature 18S rRNA; homologous to eIF-4a, which is a DEAD box RNA-dependent ATPase with helicase activity
CHL4	YGR090W	141024	6	179	UTP22 Possible U3 snoRNP protein involved in maturation of pre-18S rRNA, based on computational analysis of large-scale protein-protein interaction data
CHL4	YKL089W	62492	6	128	MIF2 Kinetochore protein with homology to human CENP-C, required for structural integrity of the spindle during anaphase spindle elongation, interacts with histones H2A, H2B, and H4, phosphorylated by Ipl1p
CHL4	YGR094W	126432	6	108	VAS1 Mitochondrial and cytoplasmic valyl-tRNA synthetase
CHL4	YAL005C	69786	5	4121	SSA1 ATPase involved in protein folding and nuclear localization signal (NLS)-directed nuclear transport; member of heat shock protein 70 (HSP70) family; forms a chaperone complex with Ydj1p; localized to the nucleus, cytoplasm, and cell wall
CHL4	YML063W	28852	5	1115	RPS1B Ribosomal protein 10 (rp10) of the small (40S) subunit; nearly identical to Rps1Ap and has similarity to rat S3a ribosomal protein
CHL4	YLR448W	19974	5	1095	RPL6B Protein component of the large (60S) ribosomal subunit, has similarity to Rpl6Ap and to rat L6 ribosomal protein; binds to 5.8S rRNA
CHL4	YLR029C	24464	5	768	RPL15A Protein component of the large (60S) ribosomal subunit, nearly identical to Rpl15Bp and has similarity to rat L15 ribosomal protein; binds to 5.8 S rRNA
CHL4	YKR037C	34171	5	734	SPC34 Essential subunit of the Dam1 complex (aka DASH complex), couples kinetochores to the force produced by MT depolymerization thereby aiding in chromosome segregation; also localized to nuclear side of spindle pole body
CHL4	YLR058C	52471	5	562	SHM2 Cytosolic serine hydroxymethyltransferase, converts serine to glycine plus 5,10 methylenetetrahydrofolate; major isoform involved in generating precursors for purine, pyrimidine, amino acid, and lipid biosynthesis
CHL4	YFR046C	41288	5	550	CNN1 Kinetochore protein of unknown function; associated with the essential kinetochore proteins Nnf1p and Spc24p; phosphorylated by both Clb5-Cdk1 and, to a lesser extent, Clb2-Cdk1.
CHL4	YBR011C	32337	5	464	IPP1 Cytoplasmic inorganic pyrophosphatase (PPase), homodimer that catalyzes the rapid exchange of oxygens from Pi with water, highly expressed and essential for viability, active-site residues show identity to those from E. coli PPase
CHL4	YNL096C	21621	5	447	RPS7B Protein component of the small (40S) ribosomal subunit, nearly identical to Rps7Ap; interacts with Kti11p; deletion causes hypersensitivity to zymocin; has similarity to rat S7 and Xenopus S8 ribosomal proteins
CHL4	YLR100W	39757	5	418	ERG27 3-keto sterol reductase, catalyzes the last of three steps required to remove two C-4 methyl groups from an intermediate in ergosterol biosynthesis; mutants are sterol auxotrophs
CHL4	YPL233W	25401	5	412	NSL1 Essential component of the MIND kinetochore complex (Mtw1p Including Nnf1p-Nsl1p-Dsn1p) which joins kinetochore subunits contacting DNA to those contacting microtubules; required for accurate chromosome segregation
CHL4	YCR053W	57553	5	402	THR4 Threonine synthase, conserved protein that catalyzes formation of threonine from 0-phosphohomoserine; expression is regulated by the GCN4-mediated general amino acid control pathway
CHL4	YEL046C	43187	5	400	GLY1 Threonine aldolase, catalyzes the cleavage of L-allo-threonine and L-threonine to glycine; involved in glycine biosynthesis
CHL4	YHR196W	65573	5	396	UTP9 Nucleolar protein, component of the small subunit (SSU) processome containing the U3 snoRNA that is involved in processing of pre-18S rRNA
CHL4	YDL145C	136150	5	384	COP1 Alpha subunit of COPI vesicle coatomer complex, which surrounds transport vesicles in the early secretory pathway
CHL4	YOR257W	18796	5	380	CDC31 Calcium-binding component of the spindle pole body (SPB) half-bridge, required for SPB duplication in mitosis and meiosis II; homolog of mammalian centrin; binds multiubiquitinated proteins and is involved in proteasomal protein degradation
CHL4	YOL077C	33728	5	379	BRX1 Nucleolar protein, constituent of 66S pre-ribosomal particles; depletion leads to defects in rRNA processing and a block in the assembly of large ribosomal subunits; possesses a sigma(70)-like RNA-binding motif
CHL4	YLR325C	8821	5	349	RPL38 Protein component of the large (60S) ribosomal subunit, has similarity to rat L38 ribosomal protein
CHL4	YOR254C	75697	5	347	SEC63 Essential subunit of Sec63 complex (Sec63p, Sec62p, Sec66p and Sec72p); with Sec61 complex, Kar2p/BiP and Lhs1p forms a channel competent for SRP-dependent and post-translational SRP-independent protein targeting and import into the ER
CHL4	YDR099W	31099	5	339	BMH2 14-3-3 protein, minor isoform; controls proteome at post-transcriptional level, binds proteins and DNA, involved in regulation of many processes including exocytosis, vesicle transport, Ras/MAPK signaling, and rapamycin-sensitive signaling
CHL4	YBR283C	53506	5	337	SSH1 Subunit of the Ssh1 translocon complex; Sec61p homolog involved in co-translational pathway of protein translocation; not essential
CHL4	YKL049C	26825	5	328	CSE4 Centromere protein that resembles histone H3, required for proper kinetochore function; homolog of human CENP-A
CHL4	YJL080C	134955	5	322	SCP160 Essential RNA-binding G protein effector of mating response pathway, mainly associated with nuclear envelope and ER, interacts in mRNA-dependent manner with translating ribosomes via multiple KH domains, similar to vertebrate vigilins
CHL4	YOR361C	88416	5	317	PRT1 Subunit of the core complex of translation initiation factor 3(eIF3), essential for translation; part of a subcomplex (Prt1p-Rpg1p-Nip1p) that stimulates binding of mRNA and tRNA(i)Met to ribosomes
CHL4	YLR449W	43934	5	306	FPR4 Peptidyl-prolyl cis-trans isomerase (PPIase) (proline isomerase) localized to the nucleus; catalyzes isomerization of proline residues in histones H3 and H4, which affects lysine methylation of those histones
CHL4	YGR124W	65065	5	305	ASN2 Asparagine synthetase, isozyme of Asn1p; catalyzes the synthesis of L-asparagine from L-aspartate in the asparagine biosynthetic pathway
CHL4	YMR230W	12731	5	278	RPS10B Protein component of the small (40S) ribosomal subunit; nearly identical to Rps10Ap and has similarity to rat ribosomal protein S10
CHL4	YIL142W	57510	5	277	CCT2 Subunit beta of the cytosolic chaperonin Cct ring complex, related to Tcp1p, required for the assembly of actin and tubulins in vivo
CHL4	YGR264C	86195	5	266	MES1 Methionyl-tRNA synthetase, forms a complex with glutamyl-tRNA synthetase (Gus1p) and Arc1p, which increases the catalytic efficiency of both tRNA synthetases; also has a role in nuclear export of tRNAs
CHL4	YNL071W	51957	5	256	LAT1 Dihydrolipoamide acetyltransferase component (E2) of pyruvate dehydrogenase complex, which catalyzes the oxidative decarboxylation of pyruvate to acetyl-CoA
CHL4	YDR496C	75344	5	226	PUF6 Pumilio-homology domain protein that binds ASH1 mRNA at PUF consensus sequences in the 3~ UTR and represses its translation, resulting in proper asymmetric localization of ASH1 mRNA
CHL4	YHL011C	35387	5	222	PRS3 5-phospho-ribosyl-1(alpha)-pyrophosphate synthetase, synthesizes PRPP, which is required for nucleotide, histidine, and tryptophan biosynthesis; one of five related enzymes, which are active as heteromultimeric complexes
CHL4	YNL287W	105393	5	204	SEC21 Gamma subunit of coatomer, a heptameric protein complex that together with Arf1p forms the COPI coat; involved in ER to Golgi transport of selective cargo
CHL4	YNL085W	94720	5	195	MKT1 Protein that forms a complex with Pbp1p that may mediate posttranscriptional regulation of HO endonuclease; involved in propagation of M2 dsRNA satellite of L-A virus; contains a DTG signature typical of retroviral proteases
CHL4	YDL198C	33252	5	189	GGC1 Mitochondrial GTP/GDP transporter, essential for mitochondrial genome maintenance; has a role in mitochondrial iron transport; member of the mitochondrial carrier family
CHL4	YGR162W	107264	5	176	TIF4631 Translation initiation factor eIF4G, subunit of the mRNA cap-binding protein complex (eIF4F) that also contains eIF4E (Cdc33p); associates with the poly(A)-binding protein Pab1p, also interacts with eIF4A (Tif1p); homologous to Tif4632p
CHL4	YLR354C	37127	5	166	TAL1 Transaldolase, enzyme in the non-oxidative pentose phosphate pathway; converts sedoheptulose 7-phosphate and glyceraldehyde 3-phosphate to erythrose 4-phosphate and fructose 6-phosphate
CHL4	YJL117W	34917	5	164	PHO86 Endoplasmic reticulum (ER) resident protein required for ER exit of the high-affinity phosphate transporter Pho84p, specifically required for packaging of Pho84p into COPII vesicles
CHL4	YOR185C	25146	5	164	GSP2 GTP binding protein (mammalian Ranp homolog) involved in the maintenance of nuclear organization, RNA processing and transport; interacts with Kap121p, Kap123p and Pdr6p (karyophilin betas); Gsp1p homolog that is not required for viability
CHL4	YDL148C	94415	5	161	NOP14 Nucleolar protein, forms a complex with Noc4p that mediates maturation and nuclear export of 40S ribosomal subunits; also present in the small subunit processome complex, which is required for processing of pre-18S rRNA
CHL4	YBL003C	13981	5	156	HTA2 Histone H2A, core histone protein required for chromatin assembly and chromosome function; one of two nearly identical (see also HTA1) subtypes; DNA damage-dependent phosphorylation by Mec1p facilitates DNA repair; acetylated by Nat4p
CHL4	YEL026W	13731	5	156	SNU13 RNA binding protein, part of U3 snoRNP involved in rRNA processing, part of U4/U6-U5 tri-snRNP involved in mRNA splicing, similar to human 15.5K protein
CHL4	YHR072W	84263	5	135	ERG7 Lanosterol synthase, an essential enzyme that catalyzes the cyclization of squalene 2,3-epoxide, a step in ergosterol biosynthesis
CHL4	YHR170W	59799	5	128	NMD3 Protein involved in nuclear export of the large ribosomal subunit; acts as a Crm1p-dependent adapter protein for export of nascent ribosomal subunits through the nuclear pore complex
CHL4	YLR167W	17433	5	127	RPS31 Fusion protein that is cleaved to yield a ribosomal protein of the small (40S) subunit and ubiquitin; ubiquitin may facilitate assembly of the ribosomal protein into ribosomes; interacts genetically with translation factor eIF2B
CHL4	YGL061C	27513	5	116	DUO1 Essential subunit of the Dam1 complex (aka DASH complex), couples kinetochores to the force produced by MT depolymerization thereby aiding in chromosome segregation; is transferred to the kinetochore prior to mitosis
CHL4	YMR080C	110445	5	108	NAM7 ATP-dependent RNA helicase of the SFI superfamily involved in nonsense mediated mRNA decay; required for efficient translation termination at nonsense codons and targeting of NMD substrates to P-bodies; involved in telomere maintenance
CHL4	YDR532C	44761	5	104	YDR532C Protein of unknown function that localizes to the nuclear side of the spindle pole body and along short spindles; deletion mutants have short telomeres; forms a complex with Spc105p
CHL4	YHR068W	43264	5	97	DYS1 Deoxyhypusine synthase, catalyzes formation of deoxyhypusine, the first step in hypusine biosynthesis; triggers posttranslational hypusination of translation elongation factor eIF-5A and regulates its intracellular levels; tetrameric
CHL4	YGR155W	56044	5	89	CYS4 Cystathionine beta-synthase, catalyzes the synthesis of cystathionine from serine and homocysteine, the first committed step in cysteine biosynthesis; mutations in the human ortholog cause homocystinuria
CHL4	YPR181C	85958	5	77	SEC23 GTPase-activating protein; component of the Sec23p-Sec24p heterodimeric complex of the COPII vesicle coat, involved in ER to Golgi transport and autophagy; stimulates the GDP-bound form of Sar1p
CHL4	CON_IPI00217963	51578	4	681	3|SWISS-PROT:P08779|TREMBL:A8K488;Q16195|ENSEMBL:ENSP00000301653|REFSEQ:NP_005548|H-INV:HIT000052148|VEGA:OTTHUMP00000164740;OTTHUMP00000183331 Tax_Id=9606 Gene_Symbol=KRT16 Keratin, type I cytoskeletal 16
CHL4	YGR253C	28770	4	387	PUP2 Alpha 5 subunit of the 20S proteasome involved in ubiquitin-dependent catabolism; human homolog is subunit zeta
CHL4	YDR382W	11043	4	362	RPP2B Ribosomal protein P2 beta, a component of the ribosomal stalk, which is involved in the interaction between translational elongation factors and the ribosome; regulates the accumulation of P1 (Rpp1Ap and Rpp1Bp) in the cytoplasm
CHL4	YLR208W	33194	4	337	SEC13 Component of both the Nup84 nuclear pore sub-complex and of the COPII complex (Sar1p, Sec13p, Sec16p, Sec23p, Sec24p, Sec31p, Sfb2p, and Sfb3p) which is important for the formation of ER to Golgi transport vesicles
CHL4	YDL160C	57907	4	322	DHH1 Cytoplasmic DExD/H-box helicase, stimulates mRNA decapping, coordinates distinct steps in mRNA function and decay, interacts with both the decapping and deadenylase complexes, may have a role in mRNA export and translation
CHL4	YLR061W	13685	4	320	RPL22A Protein component of the large (60S) ribosomal subunit, has similarity to Rpl22Bp and to rat L22 ribosomal protein
CHL4	YLR378C	53074	4	312	SEC61 Essential subunit of Sec61 complex (Sec61p, Sbh1p, and Sss1p); forms a channel for SRP-dependent protein import and retrograde transport of misfolded proteins out of the ER; with Sec63 complex allows SRP-independent protein import into ER
CHL4	YER131W	13666	4	293	RPS26B Protein component of the small (40S) ribosomal subunit; nearly identical to Rps26Ap and has similarity to rat S26 ribosomal protein
CHL4	YGL048C	45471	4	257	RPT6 One of six ATPases of the 19S regulatory particle of the 26S proteasome involved in the degradation of ubiquitinated substrates; bound by ubiquitin-protein ligases Ubr1p and Ufd4p; localized mainly to the nucleus throughout the cell cycle
CHL4	YLR106C	561182	4	239	MDN1 Huge dynein-related AAA-type ATPase (midasin), forms extended pre-60S particle with the Rix1 complex (Rix1p-Ipi1p-Ipi3p), may mediate ATP-dependent remodeling of 60S subunits and subsequent export from nucleoplasm to cytoplasm
CHL4	YFL038C	23428	4	230	YPT1 Ras-like small GTPase, involved in the ER-to-Golgi step of the secretory pathway; complex formation with the Rab escort protein Mrs6p is required for prenylation of Ypt1p by protein geranylgeranyltransferase type II (Bet2p-Bet4p)
CHL4	YDR155C	17494	4	225	CPR1 Cytoplasmic peptidyl-prolyl cis-trans isomerase (cyclophilin), catalyzes the cis-trans isomerization of peptide bonds N-terminal to proline residues; binds the drug cyclosporin A
CHL4	YMR235C	46073	4	219	RNA1 GTPase activating protein (GAP) for Gsp1p, involved in nuclear transport
CHL4	YLR214W	79772	4	218	FRE1 Ferric reductase and cupric reductase, reduces siderophore-bound iron and oxidized copper prior to uptake by transporters; expression induced by low copper and iron levels
CHL4	YFR028C	62267	4	209	CDC14 Protein phosphatase required for mitotic exit; located in the nucleolus until liberated by the FEAR and Mitotic Exit Network in anaphase, enabling it to act on key substrates to effect a decrease in CDK/B-cyclin activity and mitotic exit
CHL4	YNL308C	68612	4	195	KRI1 Essential nucleolar protein required for 40S ribosome biogenesis; physically and functionally interacts with Krr1p
CHL4	YCL064C	39733	4	192	CHA1 Catabolic L-serine (L-threonine) deaminase, catalyzes the degradation of both L-serine and L-threonine; required to use serine or threonine as the sole nitrogen source, transcriptionally induced by serine and threonine
CHL4	YDR324C	88488	4	189	UTP4 Subunit of U3-containing 90S preribosome and Small Subunit (SSU) processome complexes involved in production of 18S rRNA and assembly of small ribosomal subunit; member of t-Utp subcomplex involved with transcription of 35S rRNA transcript
CHL4	YEL031W	135924	4	186	SPF1 P-type ATPase, ion transporter of the ER membrane involved in ER function and Ca2+ homeostasis; required for regulating Hmg2p degradation; confers sensitivity to a killer toxin (SMKT) produced by Pichia farinosa KK1
CHL4	YOL010W	40373	4	183	RCL1 Subunit of U3-containing 90S preribosome processome complex involved in production of 18S rRNA and assembly of small ribosomal subunit; similar to RNA terminal phosphate cyclase-like proteins but RNA cyclase activity not detected
CHL4	YPR165W	23537	4	180	RHO1 GTP-binding protein of the rho subfamily of Ras-like proteins, involved in establishment of cell polarity; regulates protein kinase C (Pkc1p) and the cell wall synthesizing enzyme 1,3-beta-glucan synthase (Fks1p and Gsc2p)
CHL4	YGL075C	44672	4	178	MPS2 Essential membrane protein localized at the nuclear envelope and spindle pole body (SPB), required for insertion of the newly duplicated SPB into the nuclear envelope; potentially phosphorylated by Cdc28p
CHL4	YNR021W	47234	4	177	YNR021W Putative protein of unknown function; green fluorescent protein (GFP)-fusion protein localizes to the endoplasmic reticulum; YNR021W is not an essential gene
CHL4	YGL078C	58961	4	174	DBP3 Putative ATP-dependent RNA helicase of the DEAD-box family involved in ribosomal biogenesis
CHL4	YEL034W	17217	4	169	HYP2 Translation initiation factor eIF-5A, promotes formation of the first peptide bond; similar to and functionally redundant with Anb1p; possible role in translation elongation; undergoes an essential hypusination modification
CHL4	YGR231C	34442	4	169	PHB2 Subunit of the prohibitin complex (Phb1p-Phb2p), a 1.2 MDa ring-shaped inner mitochondrial membrane chaperone that stabilizes newly synthesized proteins; determinant of replicative life span; involved in mitochondrial segregation
CHL4	YHR088W	35157	4	162	RPF1 Nucleolar protein involved in the assembly and export of the large ribosomal subunit; constituent of 66S pre-ribosomal particles; contains a sigma(70)-like motif, which is thought to bind RNA
CHL4	YLR409C	105182	4	162	UTP21 Subunit of U3-containing 90S preribosome and Small Subunit (SSU) processome complexes involved in production of 18S rRNA and assembly of small ribosomal subunit; synthetic defect with STI1 Hsp90 cochaperone; human homolog linked to glaucoma
CHL4	YDR032C	21010	4	159	PST2 Protein with similarity to members of a family of flavodoxin-like proteins; induced by oxidative stress in a Yap1p dependent manner; the authentic, non-tagged protein is detected in highly purified mitochondria in high-throughput studies
CHL4	YPR035W	42078	4	158	GLN1 Glutamine synthetase (GS), synthesizes glutamine from glutamate and ammonia; with Glt1p, forms the secondary pathway for glutamate biosynthesis from ammonia; expression regulated by nitrogen source and by amino acid limitation
CHL4	YDL208W	17168	4	155	NHP2 Nuclear protein related to mammalian high mobility group (HMG) proteins, essential for function of H/ACA-type snoRNPs, which are involved in 18S rRNA processing
CHL4	YJR105W	36521	4	155	ADO1 Adenosine kinase, required for the utilization of S-adenosylmethionine (AdoMet); may be involved in recycling adenosine produced through the methyl cycle
CHL4	YGL022W	81761	4	150	STT3 Subunit of the oligosaccharyltransferase complex of the ER lumen, which catalyzes asparagine-linked glycosylation of newly synthesized proteins; forms a subcomplex with Ost3p and Ost4p and is directly involved in catalysis
CHL4	YOR272W	51555	4	147	YTM1 Constituent of 66S pre-ribosomal particles, required for maturation of the large ribosomal subunit
CHL4	YHR018C	52184	4	141	ARG4 Argininosuccinate lyase, catalyzes the final step in the arginine biosynthesis pathway
CHL4	CON_IPI00410714	15305	4	140	5|SWISS-PROT:P69905|TREMBL:Q1HDT5;Q4ZGM8;Q7Z6G4;Q7Z7B4;Q86YQ5;Q96T46;Q9BX83|ENSEMBL:ENSP00000251595;ENSP00000322421|REFSEQ:NP_000508;NP_000549|H-INV:HIT000273650|VEGA:OTTHUMP00000066291;OTTHUMP00000066501;OTTHUMP00000080721;OTTHUMP00000080722 Tax_Id
CHL4	YJL033W	87423	4	138	HCA4 Putative nucleolar DEAD box RNA helicase; high-copy number suppression of a U14 snoRNA processing mutant suggests an involvement in 18S rRNA synthesis
CHL4	YDL007W	49026	4	131	RPT2 One of six ATPases of the 19S regulatory particle of the 26S proteasome involved in the degradation of ubiquitinated substrates; required for normal peptide hydrolysis by the core 20S particle
CHL4	YML031W	74542	4	131	NDC1 Nuclear envelope protein with multiple putative transmembrane domains, required for nuclear pore complex assembly and spindle pole body duplication; required for meiosis II
CHL4	YGR113W	38455	4	128	DAM1 Essential subunit of the Dam1 complex (aka DASH complex), couples kinetochores to the force produced by MT depolymerization thereby aiding in chromosome segregation; Ipl1p target for regulating kinetochore-MT attachments
CHL4	YJL026W	46232	4	125	RNR2 Ribonucleotide-diphosphate reductase (RNR), small subunit; the RNR complex catalyzes the rate-limiting step in dNTP synthesis and is regulated by DNA replication and DNA damage checkpoint pathways via localization of the small subunits
CHL4	YPR110C	37948	4	125	RPC40 RNA polymerase subunit, common to RNA polymerase I and III
CHL4	YLR027C	46257	4	121	AAT2 Cytosolic aspartate aminotransferase, involved in nitrogen metabolism; localizes to peroxisomes in oleate-grown cells
CHL4	YPR112C	101115	4	113	MRD1 Essential conserved protein that is part of the 90S preribosome; required for production of 18S rRNA and small ribosomal subunit; contains five consensus RNA-binding domains
CHL4	YHR107C	46753	4	106	CDC12 Component of the septin ring of the mother-bud neck that is required for cytokinesis; septins recruit proteins to the neck and can act as a barrier to diffusion at the membrane, and they comprise the 10nm filaments seen with EM
CHL4	YLL026W	102314	4	106	HSP104 Heat shock protein that cooperates with Ydj1p (Hsp40) and Ssa1p (Hsp70) to refold and reactivate previously denatured, aggregated proteins; responsive to stresses including: heat, ethanol, and sodium arsenite; involved in [PSI+] propagation
CHL4	YGL055W	58594	4	104	OLE1 Delta(9) fatty acid desaturase, required for monounsaturated fatty acid synthesis and for normal distribution of mitochondria
CHL4	YKR001C	78802	4	103	VPS1 Dynamin-like GTPase required for vacuolar sorting; also involved in actin cytoskeleton organization, late Golgi-retention of some proteins, regulating peroxisome biogenesis
CHL4	YOR153W	171925	4	103	PDR5 Plasma membrane ATP-binding cassette (ABC) transporter, multidrug transporter actively regulated by Pdr1p; also involved in steroid transport, cation resistance, and cellular detoxification during exponential growth
CHL4	YLR129W	107017	4	100	DIP2 Nucleolar protein, specifically associated with the U3 snoRNA, part of the large ribonucleoprotein complex known as the small subunit (SSU) processome, required for 18S rRNA biogenesis, part of the active pre-rRNA processing complex
CHL4	YBR084W	106607	4	98	MIS1 Mitochondrial C1-tetrahydrofolate synthase, involved in interconversion between different oxidation states of tetrahydrofolate (THF); provides activities of formyl-THF synthetase, methenyl-THF cyclohydrolase, and methylene-THF dehydrogenase
CHL4	YDR212W	60899	4	92	TCP1 Alpha subunit of chaperonin-containing T-complex, which mediates protein folding in the cytosol; involved in actin cytoskeleton maintenance; overexpression in neurons suppresses formation of pathogenic conformations of huntingtin protein
CHL4	YHR039C	72187	4	92	MSC7 Protein of unknown function, green fluorescent protein (GFP)-fusion protein localizes to the endoplasmic reticulum; msc7 mutants are defective in directing meiotic recombination events to homologous chromatids
CHL4	YMR309C	93375	4	92	NIP1 Subunit of the eukaryotic translation initiation factor 3 (eIF3), involved in the assembly of preinitiation complex and start codon selection
CHL4	YLR196W	63992	4	91	PWP1 Protein with WD-40 repeats involved in rRNA processing; associates with trans-acting ribosome biogenesis factors; similar to beta-transducin superfamily
CHL4	YAL023C	87441	4	87	PMT2 Protein O-mannosyltransferase, transfers mannose residues from dolichyl phosphate-D-mannose to protein serine/threonine residues; acts in a complex with Pmt1p, can instead interact with Pmt5p in some conditions; target for new antifungals
CHL4	YJR139C	38478	4	84	HOM6 Homoserine dehydrogenase (L-homoserine:NADP oxidoreductase), dimeric enzyme that catalyzes the third step in the common pathway for methionine and threonine biosynthesis; enzyme has nucleotide-binding, dimerization and catalytic regions
CHL4	YNL002C	36651	4	83	RLP7 Nucleolar protein with similarity to large ribosomal subunit L7 proteins; constituent of 66S pre-ribosomal particles; plays an essential role in processing of precursors to the large ribosomal subunit RNAs
CHL4	YGR103W	70062	4	82	NOP7 Nucleolar protein involved in rRNA processing and 60S ribosomal subunit biogenesis; constituent of several different pre-ribosomal particles; required for exit from G<sub>0</sub> and the initiation of cell proliferation
CHL4	YGR132C	31408	4	82	PHB1 Subunit of the prohibitin complex (Phb1p-Phb2p), a 1.2 MDa ring-shaped inner mitochondrial membrane chaperone that stabilizes newly synthesized proteins; determinant of replicative life span; involved in mitochondrial segregation
CHL4	YNL061W	70168	4	80	NOP2 Probable RNA m(5)C methyltransferase, essential for processing and maturation of 27S pre-rRNA and large ribosomal subunit biogenesis; localized to the nucleolus; constituent of 66S pre-ribosomal particles
CHL4	YFL018C	54261	4	76	LPD1 Dihydrolipoamide dehydrogenase, the lipoamide dehydrogenase component (E3) of the pyruvate dehydrogenase and 2-oxoglutarate dehydrogenase multi-enzyme complexes
CHL4	YNL248C	46679	4	71	RPA49 RNA polymerase I subunit A49
CHL4	YPL211W	20425	4	71	NIP7 Nucleolar protein required for 60S ribosome subunit biogenesis, constituent of 66S pre-ribosomal particles; physically interacts with Nop8p and the exosome subunit Rrp43p
CHL4	YPL226W	134932	4	71	NEW1 ATP binding cassette family member; Asn/Gln-rich rich region supports [NU+] prion formation and susceptibility to [PSI+] prion induction; homologous to mRNA export factor from S. pombe and similar protein from C. albicans
CHL4	YHR141C	12489	4	55	RPL42B Protein component of the large (60S) ribosomal subunit, identical to Rpl42Ap and has similarity to rat L44; required for propagation of the killer toxin-encoding M1 double-stranded RNA satellite of the L-A double-stranded RNA virus
CHL4	YBR121C	75706	4	48	GRS1 Cytoplasmic and mitochondrial glycyl-tRNA synthase that ligates glycine to the cognate anticodon bearing tRNA; transcription termination factor that may interact with the 3~-end of pre-mRNA to promote 3~-end formation
CHL4	YMR015C	61979	4	44	ERG5 C-22 sterol desaturase, a cytochrome P450 enzyme that catalyzes the formation of the C-22(23) double bond in the sterol side chain in ergosterol biosynthesis; may be a target of azole antifungal drugs
CHL4	YJR041C	136286	4	41	URB2 Nucleolar protein required for normal metabolism of the rRNA primary transcript, proposed to be involved in ribosome biogenesis
CHL4	YNL175C	45867	4	40	NOP13 Nucleolar protein found in preribosomal complexes; contains an RNA recognition motif (RRM)
CHL4	YDR365W-B	199334	3	4509	YDR365W Retrotransposon TYA Gag and TYB Pol genes; transcribed/translated as one unit; polyprotein is processed to make a nucleocapsid-like protein (Gag), reverse transcriptase (RT), protease (PR), and integrase (IN); similar to retroviral genes
CHL4	YPL240C	81356	3	3275	HSP82 Hsp90 chaperone required for pheromone signaling and negative regulation of Hsf1p; docks with Tom70p for mitochondrial preprotein delivery; promotes telomerase DNA binding and nucleotide addition; interacts with Cns1p, Cpr6p, Cpr7p, Sti1p
CHL4	YBL005W-B	199815	3	3155	YBL005W Retrotransposon TYA Gag and TYB Pol genes; transcribed/translated as one unit; polyprotein is processed to make a nucleocapsid-like protein (Gag), reverse transcriptase (RT), protease (PR), and integrase (IN); similar to retroviral genes
CHL4	YHL033C	28164	3	1914	RPL8A Ribosomal protein L4 of the large (60S) ribosomal subunit, nearly identical to Rpl8Bp and has similarity to rat L7a ribosomal protein; mutation results in decreased amounts of free 60S subunits
CHL4	YDL137W	20702	3	1402	ARF2 ADP-ribosylation factor, GTPase of the Ras superfamily involved in regulation of coated formation vesicles in intracellular trafficking within the Golgi; functionally interchangeable with Arf1p
CHL4	YER031C	24625	3	372	YPT31 GTPase of the Ypt/Rab family, very similar to Ypt32p; involved in the exocytic pathway; mediates intra-Golgi traffic or the budding of post-Golgi vesicles from the trans-Golgi
CHL4	YGR034W	14226	3	360	RPL26B Protein component of the large (60S) ribosomal subunit, nearly identical to Rpl26Ap and has similarity to E. coli L24 and rat L26 ribosomal proteins; binds to 5.8S rRNA
CHL4	YHR025W	39144	3	353	THR1 Homoserine kinase, conserved protein required for threonine biosynthesis; expression is regulated by the GCN4-mediated general amino acid control pathway
CHL4	YMR117C	24589	3	343	SPC24 Component of the evolutionarily conserved kinetochore-associated Ndc80 complex (Ndc80p-Nuf2p-Spc24p-Spc25p); involved in chromosome segregation, spindle checkpoint activity and kinetochore clustering
CHL4	YML124C	50290	3	338	TUB3 Alpha-tubulin; associates with beta-tubulin (Tub2p) to form tubulin dimer, which polymerizes to form microtubules; expressed at lower level than Tub1p
CHL4	YML075C	116521	3	322	HMG1 One of two isozymes of HMG-CoA reductase that catalyzes the conversion of HMG-CoA to mevalonate, which is a rate-limiting step in sterol biosynthesis; localizes to the nuclear envelope; overproduction induces the formation of karmellae
CHL4	YKL052C	32166	3	313	ASK1 Essential subunit of the Dam1 complex (aka DASH complex), couples kinetochores to the force produced by MT depolymerization thereby aiding in chromosome segregation; phosphorylated during the cell cycle by cyclin-dependent kinases
CHL4	YKL120W	35302	3	305	OAC1 Mitochondrial inner membrane transporter, transports oxaloacetate, sulfate, thiosulfate, and isopropylmalate; member of the mitochondrial carrier family
CHL4	YPL235W	51694	3	277	RVB2 Essential protein involved in transcription regulation; component of chromatin remodeling complexes; required for assembly and function of the INO80 complex; also referred to as reptin; member of the RUVB-like protein family
CHL4	YML126C	55435	3	268	ERG13 3-hydroxy-3-methylglutaryl-CoA (HMG-CoA) synthase, catalyzes the formation of HMG-CoA from acetyl-CoA and acetoacetyl-CoA; involved in the second step in mevalonate biosynthesis
CHL4	YHR021C	9145	3	256	RPS27B Protein component of the small (40S) ribosomal subunit; nearly identical to Rps27Ap and has similarity to rat S27 ribosomal protein
CHL4	YGR128C	80768	3	238	UTP8 Nucleolar protein required for export of tRNAs from the nucleus; also copurifies with the small subunit (SSU) processome containing the U3 snoRNA that is involved in processing of pre-18S rRNA
CHL4	YER004W	25184	3	230	FMP52 Protein of unknown function, localized to the mitochondrial outer membrane; induced by treatment with 8-methoxypsoralen and UVA irradiation
CHL4	YDR238C	109521	3	220	SEC26 Essential beta-coat protein of the COPI coatomer, involved in ER-to-Golgi protein trafficking and maintenance of normal ER morphology; shares 43% sequence identity with mammalian beta-coat protein (beta-COP)
CHL4	YML048W	45955	3	220	GSF2 ER localized integral membrane protein that may promote secretion of certain hexose transporters, including Gal2p; involved in glucose-dependent repression
CHL4	YPR137W	65356	3	208	RRP9 Protein involved in pre-rRNA processing, associated with U3 snRNP; component of small ribosomal subunit (SSU) processosome; ortholog of the human U3-55k protein
CHL4	YKR057W	9797	3	207	RPS21A Protein component of the small (40S) ribosomal subunit; nearly identical to Rps21Bp and has similarity to rat S21 ribosomal protein
CHL4	YDL053C	19926	3	205	PBP4 Pbp1p binding protein, interacts strongly with Pab1p-binding protein 1 (Pbp1p) in the yeast two-hybrid system; also interacts with Lsm12p in a copurification assay
CHL4	YGL202W	56371	3	199	ARO8 Aromatic aminotransferase I, expression is regulated by general control of amino acid biosynthesis
CHL4	YFL005W	23662	3	195	SEC4 Secretory vesicle-associated Rab GTPase essential for exocytosis; associates with the exocyst component Sec15p and may regulate polarized delivery of transport vesicles to the exocyst at the plasma membrane
CHL4	YML069W	63126	3	193	POB3 Subunit of the heterodimeric FACT complex (Spt16p-Pob3p), which facilitates RNA Pol II transcription elongation through nucleosomes by destabilizing and then reassembling nucleosome structure; interacts with DNA polymerase alpha (Pol1p)
CHL4	YKR092C	40992	3	189	SRP40 Nucleolar, serine-rich protein with a role in preribosome assembly or transport; may function as a chaperone of small nucleolar ribonucleoprotein particles (snoRNPs); immunologically and structurally to rat Nopp140
CHL4	YMR202W	24993	3	185	ERG2 C-8 sterol isomerase, catalyzes the isomerization of the delta-8 double bond to the delta-7 position at an intermediate step in ergosterol biosynthesis
CHL4	YLR372W	39725	3	183	SUR4 Elongase, involved in fatty acid and sphingolipid biosynthesis; synthesizes very long chain 20-26-carbon fatty acids from C18-CoA primers; involved in regulation of sphingolipid biosynthesis
CHL4	YOR335C	107610	3	182	ALA1 Cytoplasmic and mitochondrial alanyl-tRNA synthetase, required for protein synthesis; point mutation (cdc64-1 allele) causes cell cycle arrest at G1; lethality of null mutation is functionally complemented by human homolog
CHL4	YLR150W	29977	3	174	STM1 Protein required for optimal translation under nutrient stress; involved in TOR signaling pathway; binds G4 quadruplex and purine motif triplex nucleic acid; acts with Cdc13p to maintain telomere structure
CHL4	YPL217C	135829	3	172	BMS1 Essential conserved nucleolar GTP-binding protein required for synthesis of 40S ribosomal subunits and for processing of the 35S pre-rRNA at sites A0, A1, and A2; interacts with Rcl1p, has similarity to Tsr1p
CHL4	YIL052C	13861	3	166	RPL34B Protein component of the large (60S) ribosomal subunit, nearly identical to Rpl34Ap and has similarity to rat L34 ribosomal protein
CHL4	YDL143W	57967	3	156	CCT4 Subunit of the cytosolic chaperonin Cct ring complex, related to Tcp1p, required for the assembly of actin and tubulins in vivo
CHL4	YOR089C	23181	3	154	VPS21 GTPase required for transport during endocytosis and for correct sorting of vacuolar hydrolases; localized in endocytic intermediates; detected in mitochondria; geranylgeranylation required for membrane association; mammalian Rab5 homolog
CHL4	YDR194C	76621	3	152	MSS116 DEAD-box protein required for efficient splicing of mitochondrial Group I and II introns; non-polar RNA helicase that also facilities strand annealing
CHL4	YHR111W	50071	3	144	UBA4 Protein that activates Urm1p before its conjugation to proteins (urmylation); one target is the thioredoxin peroxidase Ahp1p, suggesting a role of urmylation in the oxidative stress response
CHL4	YJL111W	60211	3	143	CCT7 Subunit of the cytosolic chaperonin Cct ring complex, related to Tcp1p, required for the assembly of actin and tubulins in vivo
CHL4	YDL084W	50620	3	140	SUB2 Component of the TREX complex required for nuclear mRNA export; member of the DEAD-box RNA helicase superfamily and is involved in early and late steps of spliceosome assembly; homolog of the human splicing factor hUAP56
CHL4	YIL041W	36818	3	137	GVP36 BAR domain-containing protein that localizes to both early and late Golgi vesicles; required for adaptation to varying nutrient concentrations, fluid-phase endocytosis, polarization of the actin cytoskeleton, and vacuole biogenesis
CHL4	YOL139C	24239	3	137	CDC33 Cytoplasmic mRNA cap binding protein and translation initiation factor eIF4E; the eIF4E-cap complex is responsible for mediating cap-dependent mRNA translation via interactions with translation initiation factor eIF4G (Tif4631p or Tif4632p)
CHL4	YDL100C	39728	3	127	GET3 Guanine nucleotide exchange factor for Gpa1p; amplifies G protein signaling; subunit of the GET complex, which is involved in Golgi to ER trafficking and insertion of proteins into the ER membrane; has low-level ATPase activity
CHL4	YHR013C	27700	3	124	ARD1 Subunit of N-terminal acetyltransferase NatA (Nat1p, Ard1p, Nat5p); acetylates many proteins and thus affects telomeric silencing, cell cycle, heat-shock resistance, mating, and sporulation; human Ard1p levels are elevated in cancer cells
CHL4	YDL061C	6951	3	122	RPS29B Protein component of the small (40S) ribosomal subunit; nearly identical to Rps29Ap and has similarity to rat S29 and E. coli S14 ribosomal proteins
CHL4	YFR001W	23576	3	121	LOC1 Nuclear protein involved in asymmetric localization of ASH1 mRNA; binds double-stranded RNA in vitro; constituent of 66S pre-ribosomal particles
CHL4	YOL058W	47423	3	121	ARG1 Arginosuccinate synthetase, catalyzes the formation of L-argininosuccinate from citrulline and L-aspartate in the arginine biosynthesis pathway; potential Cdc28p substrate
CHL4	YJL167W	40800	3	117	ERG20 Farnesyl pyrophosphate synthetase, has both dimethylallyltranstransferase and geranyltranstransferase activities; catalyzes the formation of C15 farnesyl pyrophosphate units for isoprenoid and sterol biosynthesis
CHL4	YMR079W	35107	3	117	SEC14 Phosphatidylinositol/phosphatidylcholine transfer protein; involved in regulating PtdIns, PtdCho, and ceramide metabolism, products of which regulate intracellular transport and UPR; functionally homologous to mammalian PITPs
CHL4	YOR117W	48283	3	115	RPT5 One of six ATPases of the 19S regulatory particle of the 26S proteasome involved in the degradation of ubiquitinated substrates; recruited to the GAL1-10 promoter region upon induction of transcription
CHL4	YMR146C	39073	3	114	TIF34 Subunit of the core complex of translation initiation factor 3(eIF3), which is essential for translation
CHL4	YER120W	27023	3	100	SCS2 Integral ER membrane protein that regulates phospholipid metabolism via an interaction with the FFAT motif of Opi1p, also involved in telomeric silencing, disruption causes inositol auxotrophy above 34 degrees C, VAP homolog
CHL4	YOR007C	37252	3	100	SGT2 Glutamine-rich cytoplasmic protein of unknown function; contains tetratricopeptide (TPR) repeats, which often mediate protein-protein interactions; has similarity to human SGT, which is a cochaperone that negatively regulates Hsp70
CHL4	YML010W	115751	3	99	SPT5 Protein involved in the regulating Pol I and Pol II transcription and pre-mRNA processing; forms a complex with Spt4p
CHL4	YCR087C-A	18069	3	98	YCR087C Putative protein of unknown function; green fluorescent protein (GFP)-fusion protein localizes to the nucleolus; YCR087C-A is not an essential gene
CHL4	YHR169W	48076	3	97	DBP8 ATPase, putative RNA helicase of the DEAD-box family; component of 90S preribosome complex involved in production of 18S rRNA and assembly of 40S small ribosomal subunit; ATPase activity stimulated by association with Esp2p
CHL4	YER133W	36568	3	95	GLC7 Type 1 serine/threonine protein phosphatase catalytic subunit, involved in many processes (eg: glycogen metabolism, sporulation, mitosis); accumulates at mating projections by interaction with Afr1p; interacts with many regulatory subunits
CHL4	YHR073W	114032	3	94	OSH3 Member of an oxysterol-binding protein family with seven members in S. cerevisiae; family members have overlapping, redundant functions in sterol metabolism and collectively perform a function essential for viability
CHL4	YCR004C	26505	3	91	YCP4 Protein of unknown function, has sequence and structural similarity to flavodoxins; predicted to be palmitoylated; the authentic, non-tagged protein is detected in highly purified mitochondria in high-throughput studies
CHL4	YNL016W	50902	3	89	PUB1 Poly (A)+ RNA-binding protein, abundant mRNP-component protein that binds mRNA and is required for stability of many mRNAs; component of glucose deprivation induced stress granules, involved in P-body-dependent granule assembly
CHL4	YDL095W	93129	3	88	PMT1 Protein O-mannosyltransferase, transfers mannose residues from dolichyl phosphate-D-mannose to protein serine/threonine residues; one of seven related proteins involved in O-glycosylation which is essential for cell wall rigidity
CHL4	YHR008C	25815	3	85	SOD2 Mitochondrial superoxide dismutase, protects cells against oxygen toxicity; phosphorylated
CHL4	YDR037W	68428	3	82	KRS1 Lysyl-tRNA synthetase
CHL4	YDR483W	51810	3	81	KRE2 Alpha1,2-mannosyltransferase of the Golgi involved in protein mannosylation
CHL4	YDR353W	34445	3	77	TRR1 Cytoplasmic thioredoxin reductase, key regulatory enzyme that determines the redox state of the thioredoxin system, which acts as a disulfide reductase system and protects cells against both oxidative and reductive stress
CHL4	YGR061C	150065	3	77	ADE6 Formylglycinamidine-ribonucleotide (FGAM)-synthetase, catalyzes a step in the ~de novo~ purine nucleotide biosynthetic pathway
CHL4	YBR010W	15347	3	75	HHT1 Histone H3, core histone protein required for chromatin assembly, part of heterochromatin-mediated telomeric and HM silencing; one of two identical histone H3 proteins (see HHT2); regulated by acetylation, methylation, and phosphorylation
CHL4	YGR135W	28697	3	72	PRE9 Alpha 3 subunit of the 20S proteasome, the only nonessential 20S subunit; may be replaced by the alpha 4 subunit (Pre6p) under stress conditions to create a more active proteasomal isoform
CHL4	YBL039C	65125	3	68	URA7 Major CTP synthase isozyme (see also URA8), catalyzes the ATP-dependent transfer of the amide nitrogen from glutamine to UTP, forming CTP, the final step in de novo biosynthesis of pyrimidines; involved in phospholipid biosynthesis
CHL4	YDR341C	69652	3	66	YDR341C Arginyl-tRNA synthetase, proposed to be cytoplasmic but the authentic, non-tagged protein is detected in highly purified mitochondria in high-throughput studies
CHL4	YNL075W	33576	3	66	IMP4 Component of the SSU processome, which is required for pre-18S rRNA processing; interacts with Mpp10p; member of a superfamily of proteins that contain a sigma(70)-like motif and associate with RNAs
CHL4	YGR185C	44220	3	63	TYS1 Cytoplasmic tyrosyl-tRNA synthetase, required for cytoplasmic protein synthesis; interacts with positions 34 and 35 of the tRNATyr anticodon; mutations in human ortholog YARS are associated with Charcot-Marie-Tooth (CMT) neuropathies
CHL4	YKL080W	44218	3	63	VMA5 Subunit C of the eight-subunit V1 peripheral membrane domain of vacuolar H+-ATPase (V-ATPase), an electrogenic proton pump found throughout the endomembrane system; required for the V1 domain to assemble onto the vacuolar membrane
CHL4	YOL054W	47667	3	61	PSH1 Nuclear protein, putative RNA polymerase II elongation factor; isolated as Pob3p/Spt16p-binding protein
CHL4	YAL003W	22670	3	56	EFB1 Translation elongation factor 1 beta; stimulates nucleotide exchange to regenerate EF-1 alpha-GTP for the next elongation cycle; part of the EF-1 complex, which facilitates binding of aminoacyl-tRNA to the ribosomal A site
CHL4	YDR129C	71957	3	55	SAC6 Fimbrin, actin-bundling protein; cooperates with Scp1p (calponin/transgelin) in the organization and maintenance of the actin cytoskeleton
CHL4	YGR060W	36740	3	45	ERG25 C-4 methyl sterol oxidase, catalyzes the first of three steps required to remove two C-4 methyl groups from an intermediate in ergosterol biosynthesis; mutants accumulate the sterol intermediate 4,4-dimethylzymosterol
CHL4	YKL145W	52293	3	45	RPT1 One of six ATPases of the 19S regulatory particle of the 26S proteasome involved in the degradation of ubiquitinated substrates; required for optimal CDC20 transcription; interacts with Rpn12p and the E3 ubiquitin-protein ligase Ubr1p
CHL4	YOR326W	181366	3	44	MYO2 One of two type V myosin motors (along with MYO4) involved in actin-based transport of cargos; required for the polarized delivery of secretory vesicles, the vacuole, late Golgi elements, peroxisomes, and the mitotic spindle
CHL4	YDR188W	60171	3	43	CCT6 Subunit of the cytosolic chaperonin Cct ring complex, related to Tcp1p, essential protein that is required for the assembly of actin and tubulins in vivo; contains an ATP-binding motif
CHL4	YGL148W	41098	3	42	ARO2 Bifunctional chorismate synthase and flavin reductase, catalyzes the conversion of 5-enolpyruvylshikimate 3-phosphate (EPSP) to form chorismate, which is a precursor to aromatic amino acids
CHL4	YPR036W	54781	3	40	VMA13 Subunit H of the eight-subunit V1 peripheral membrane domain of the vacuolar H+-ATPase (V-ATPase), an electrogenic proton pump found throughout the endomembrane system; serves as an activator or a structural stabilizer of the V-ATPase
CHL4	YBR115C	156047	3	33	LYS2 Alpha aminoadipate reductase, catalyzes the reduction of alpha-aminoadipate to alpha-aminoadipate 6-semialdehyde, which is the fifth step in biosynthesis of lysine; activation requires posttranslational phosphopantetheinylation by Lys5p
CHL4	YGL012W	56686	3	32	ERG4 C-24(28) sterol reductase, catalyzes the final step in ergosterol biosynthesis; mutants are viable, but lack ergosterol
CHL4	YNL209W	66668	2	4962	SSB2 Cytoplasmic ATPase that is a ribosome-associated molecular chaperone, functions with J-protein partner Zuo1p; may be involved in the folding of newly-synthesized polypeptide chains; member of the HSP70 family; homolog of SSB1
CHL4	YPR137C-B	199243	2	4488	YPR137C Retrotransposon TYA Gag and TYB Pol genes; transcribed/translated as one unit; polyprotein is processed to make a nucleocapsid-like protein (Gag), reverse transcriptase (RT), protease (PR), and integrase (IN); similar to retroviral genes
CHL4	YGR254W	46844	2	2780	ENO1 Enolase I, a phosphopyruvate hydratase that catalyzes the conversion of 2-phosphoglycerate to phosphoenolpyruvate during glycolysis and the reverse reaction during gluconeogenesis; expression is repressed in response to glucose
CHL4	YML056C	56871	2	1386	IMD4 Inosine monophosphate dehydrogenase, catalyzes the first step of GMP biosynthesis, member of a four-gene family in S. cerevisiae, constitutively expressed
CHL4	YBL100W-B	202945	2	836	YBL100W Retrotransposon TYA Gag and TYB Pol genes; transcribed/translated as one unit; polyprotein is processed to make a nucleocapsid-like protein (Gag), reverse transcriptase (RT), protease (PR), and integrase (IN); similar to retroviral genes
CHL4	YDL131W	49020	2	719	LYS21 Homocitrate synthase isozyme, catalyzes the condensation of acetyl-CoA and alpha-ketoglutarate to form homocitrate, which is the first step in the lysine biosynthesis pathway; highly similar to the other isozyme, Lys20p
CHL4	YHL001W	15201	2	668	RPL14B Protein component of the large (60S) ribosomal subunit, nearly identical to Rpl14Ap and has similarity to rat L14 ribosomal protein
CHL4	YOR234C	12161	2	663	RPL33B Ribosomal protein L37 of the large (60S) ribosomal subunit, nearly identical to Rpl33Ap and has similarity to rat L35a; rpl33b null mutant exhibits normal growth while rpl33a rpl33b double null mutant is inviable
CHL4	YMR241W	34334	2	528	YHM2 Mitochondrial DNA-binding protein, component of the mitochondrial nucleoid structure, involved in mtDNA replication and segregation of mitochondrial genomes; member of the mitochondrial carrier protein family
CHL4	YGR148C	17537	2	514	RPL24B Ribosomal protein L30 of the large (60S) ribosomal subunit, nearly identical to Rpl24Ap and has similarity to rat L24 ribosomal protein; not essential for translation but may be required for normal translation rate
CHL4	YPL050C	45982	2	428	MNN9 Subunit of Golgi mannosyltransferase complex also containing Anp1p, Mnn10p, Mnn11p, and Hoc1p that mediates elongation of the polysaccharide mannan backbone; forms a separate complex with Van1p that is also involved in backbone elongation
CHL4	YML085C	50396	2	307	TUB1 Alpha-tubulin; associates with beta-tubulin (Tub2p) to form tubulin dimer, which polymerizes to form microtubules
CHL4	YOR182C	7114	2	291	RPS30B Protein component of the small (40S) ribosomal subunit; nearly identical to Rps30Ap and has similarity to rat S30 ribosomal protein
CHL4	YER044C	17238	2	283	ERG28 Endoplasmic reticulum membrane protein, may facilitate protein-protein interactions between the Erg26p dehydrogenase and the Erg27p 3-ketoreductase and/or tether these enzymes to the ER, also interacts with Erg6p
CHL4	YCL037C	48031	2	274	SRO9 Cytoplasmic RNA-binding protein that associates with translating ribosomes; involved in heme regulation of Hap1p as a component of the HMC complex, also involved in the organization of actin filaments; contains a La motif
CHL4	YML086C	59912	2	261	ALO1 D-Arabinono-1,4-lactone oxidase, catalyzes the final step in biosynthesis of dehydro-D-arabinono-1,4-lactone, which is protective against oxidative stress
CHL4	YJL002C	54152	2	253	OST1 Alpha subunit of the oligosaccharyltransferase complex of the ER lumen, which catalyzes asparagine-linked glycosylation of newly synthesized proteins
CHL4	YOR151C	139633	2	227	RPB2 RNA polymerase II second largest subunit B150, part of central core; similar to bacterial beta subunit
CHL4	YGR245C	87020	2	220	SDA1 Highly conserved nuclear protein required for actin cytoskeleton organization and passage through Start, plays a critical role in G1 events, binds Nap1p, also involved in 60S ribosome biogenesis
CHL4	YKR081C	39687	2	218	RPF2 Essential protein involved in the processing of pre-rRNA and the assembly of the 60S ribosomal subunit; interacts with ribosomal protein L11; localizes predominantly to the nucleolus; constituent of 66S pre-ribosomal particles
CHL4	YDL213C	25201	2	213	NOP6 Putative RNA-binding protein implicated in ribosome biogenesis; contains an RNA recognition motif (RRM) and has similarity to hydrophilins; NOP6 may be a fungal-specific gene as no homologs have been yet identified in higher eukaryotes
CHL4	YJR007W	34981	2	210	SUI2 Alpha subunit of the translation initiation factor eIF2, involved in the identification of the start codon; phosphorylation of Ser51 is required for regulation of translation by inhibiting the exchange of GDP for GTP
CHL4	YHR121W	21357	2	200	LSM12 Protein of unknown function that may function in RNA processing; interacts with Pbp1p and Pbp4p and associates with ribosomes; contains an RNA-binding LSM domain and an AD domain; GFP-fusion protein is induced by the DNA-damaging agent MMS
CHL4	YNL037C	39300	2	195	IDH1 Subunit of mitochondrial NAD(+)-dependent isocitrate dehydrogenase, which catalyzes the oxidation of isocitrate to alpha-ketoglutarate in the TCA cycle
CHL4	YDL195W	139017	2	186	SEC31 Essential phosphoprotein component (p150) of the COPII coat of secretory pathway vesicles, in complex with Sec13p; required for ER-derived transport vesicle formation
CHL4	YDR201W	18955	2	181	SPC19 Essential subunit of the Dam1 complex (aka DASH complex), couples kinetochores to the force produced by MT depolymerization thereby aiding in chromosome segregation; also localized to nuclear side of spindle pole body
CHL4	YOR136W	39886	2	180	IDH2 Subunit of mitochondrial NAD(+)-dependent isocitrate dehydrogenase, which catalyzes the oxidation of isocitrate to alpha-ketoglutarate in the TCA cycle; phosphorylated
CHL4	YLR002C	75991	2	177	NOC3 Protein that forms a nuclear complex with Noc2p that binds to 66S ribosomal precursors to mediate their intranuclear transport; also binds to chromatin to promote the association of DNA replication factors and replication initiation
CHL4	YMR183C	33884	2	177	SSO2 Plasma membrane t-SNARE involved in fusion of secretory vesicles at the plasma membrane; syntaxin homolog that is functionally redundant with Sso1p
CHL4	YLL050C	15948	2	174	COF1 Cofilin, promotes actin filament depolarization in a pH-dependent manner; binds both actin monomers and filaments and severs filaments; thought to be regulated by phosphorylation at SER4; ubiquitous and essential in eukaryotes
CHL4	YOL092W	35135	2	171	YOL092W Putative protein of unknown function; predicted to contain six transmembrane domains and is 58% similar to the uncharacterized ORF YBR147W; deletion mutant has no detectable phenotype
CHL4	YNL098C	34798	2	169	RAS2 GTP-binding protein that regulates the nitrogen starvation response, sporulation, and filamentous growth; farnesylation and palmitoylation required for activity and localization to plasma membrane; homolog of mammalian Ras proto-oncogenes
CHL4	YBR143C	49203	2	166	SUP45 Polypeptide release factor (eRF1) in translation termination; mutant form acts as a recessive omnipotent suppressor; methylated by Mtq2p-Trm112p in ternary complex eRF1-eRF3-GTP; mutation of methylation site confers resistance to zymocin
CHL4	YGR282C	34325	2	164	BGL2 Endo-beta-1,3-glucanase, major protein of the cell wall, involved in cell wall maintenance
CHL4	YNL188W	50736	2	150	KAR1 Essential protein involved in karyogamy during mating and in spindle pole body duplication during mitosis, localizes to the half-bridge of the spindle pole body, interacts with Spc72p during karyogamy, also interacts with Cdc31p
CHL4	YDR101C	65685	2	145	ARX1 Shuttling pre-60S factor; involved in the biogenesis of ribosomal large subunit biogenesis; interacts directly with Alb1; responsible for Tif6 recycling defects in absence of Rei1; associated with the ribosomal export complex
CHL4	YIL118W	25753	2	136	RHO3 Non-essential small GTPase of the Rho/Rac subfamily of Ras-like proteins involved in the establishment of cell polarity; GTPase activity positively regulated by the GTPase activating protein (GAP) Rgd1p
CHL4	YGL200C	23489	2	130	EMP24 Integral membrane component of endoplasmic reticulum-derived COPII-coated vesicles, which function in ER to Golgi transport
CHL4	YGL016W	124592	2	128	KAP122 Karyopherin beta, responsible for import of the Toa1p-Toa2p complex into the nucleus; binds to nucleoporins Nup1p and Nup2p; may play a role in regulation of pleiotropic drug resistance
CHL4	YBR154C	25234	2	127	RPB5 RNA polymerase subunit ABC27, common to RNA polymerases I, II, and III; contacts DNA and affects transactivation
CHL4	YDR135C	172153	2	125	YCF1 Vacuolar glutathione S-conjugate transporter of the ATP-binding cassette family, has a role in detoxifying metals such as cadmium, mercury, and arsenite; also transports unconjugated bilirubin; similar to human cystic fibrosis protein CFTR
CHL4	YJR117W	52461	2	124	STE24 Highly conserved zinc metalloprotease that functions in two steps of a-factor maturation, C-terminal CAAX proteolysis and the first step of N-terminal proteolytic processing; contains multiple transmembrane spans
CHL4	YHR128W	24864	2	123	FUR1 Uracil phosphoribosyltransferase, synthesizes UMP from uracil; involved in the pyrimidine salvage pathway
CHL4	YML012W	24206	2	123	ERV25 Protein that forms a heterotrimeric complex with Erp1, Erp2p, and Emp24, member of the p24 family involved in endoplasmic reticulum to Golgi transport
CHL4	YDR294C	66037	2	118	DPL1 Dihydrosphingosine phosphate lyase, regulates intracellular levels of sphingolipid long-chain base phosphates (LCBPs), degrades phosphorylated long chain bases, prefers C16 dihydrosphingosine-l-phosphate as a substrate
CHL4	YER056C	58563	2	116	FCY2 Purine-cytosine permease, mediates purine (adenine, guanine, and hypoxanthine) and cytosine accumulation
CHL4	YDR394W	47864	2	114	RPT3 One of six ATPases of the 19S regulatory particle of the 26S proteasome involved in the degradation of ubiquitinated substrates; substrate of N-acetyltransferase B
CHL4	YNL189W	60860	2	110	SRP1 Karyopherin alpha homolog, forms a dimer with karyopherin beta Kap95p to mediate import of nuclear proteins, binds the nuclear localization signal of the substrate during import; may also play a role in regulation of protein degradation
CHL4	YDR481C	63136	2	109	PHO8 Repressible alkaline phosphatase, a glycoprotein localized to the vacuole; regulated by levels of inorganic phosphate and by a system consisting of Pho4p, Pho9p, Pho80p, Pho81p and Pho85p; dephosphorylates phosphotyrosyl peptides
CHL4	YBR249C	40009	2	103	ARO4 3-deoxy-D-arabino-heptulosonate-7-phosphate (DAHP) synthase, catalyzes the first step in aromatic amino acid biosynthesis and is feedback-inhibited by tyrosine or high concentrations of phenylalanine or tryptophan
CHL4	YOR224C	16615	2	100	RPB8 RNA polymerase subunit ABC14.5, common to RNA polymerases I, II, and III
CHL4	YHR193C	18698	2	96	EGD2 Alpha subunit of the heteromeric nascent polypeptide-associated complex (NAC) involved in protein sorting and translocation, associated with cytoplasmic ribosomes
CHL4	YLR216C	42444	2	93	CPR6 Peptidyl-prolyl cis-trans isomerase (cyclophilin), catalyzes the cis-trans isomerization of peptide bonds N-terminal to proline residues; binds to Hsp82p and contributes to chaperone activity
CHL4	YJR016C	63391	2	92	ILV3 Dihydroxyacid dehydratase, catalyzes third step in the common pathway leading to biosynthesis of branched-chain amino acids
CHL4	YPR063C	15602	2	91	YPR063C ER-localized protein of unknown function
CHL4	YML130C	65789	2	89	ERO1 Thiol oxidase required for oxidative protein folding in the endoplasmic reticulum
CHL4	YLR421C	18005	2	86	RPN13 Subunit of the 19S regulatory particle of the 26S proteasome lid; acts as a ubiquitin receptor for the proteasome; null mutants accumulate ubiquitinated Gcn4p and display decreased 26S proteasome stability
CHL4	YDR033W	36737	2	85	MRH1 Protein that localizes primarily to the plasma membrane, also found at the nuclear envelope; the authentic, non-tagged protein is detected in mitochondria in a phosphorylated state; has similarity to Hsp30p and Yro2p
CHL4	YGR055W	63523	2	82	MUP1 High affinity methionine permease, integral membrane protein with 13 putative membrane-spanning regions; also involved in cysteine uptake
CHL4	YHR072W-A	6632	2	81	NOP10 Constituent of small nucleolar ribonucleoprotein particles containing H/ACA-type snoRNAs, which are required for pseudouridylation and processing of pre-18S rRNA
CHL4	YEL055C	116619	2	79	POL5 DNA Polymerase phi; has sequence similarity to the human MybBP1A and weak sequence similarity to B-type DNA polymerases, not required for chromosomal DNA replication; required for the synthesis of rRNA
CHL4	YPR069C	33531	2	78	SPE3 Spermidine synthase, involved in biosynthesis of spermidine and also in biosynthesis of pantothenic acid; spermidine is required for growth of wild-type cells
CHL4	YDR150W	314549	2	77	NUM1 Protein required for nuclear migration, localizes to the mother cell cortex and the bud tip; may mediate interactions of dynein and cytoplasmic microtubules with the cell cortex
CHL4	YHR094C	64246	2	77	HXT1 Low-affinity glucose transporter of the major facilitator superfamily, expression is induced by Hxk2p in the presence of glucose and repressed by Rgt1p when glucose is limiting
CHL4	YKL056C	18786	2	76	TMA19 Protein that associates with ribosomes; homolog of translationally controlled tumor protein; green fluorescent protein (GFP)-fusion protein localizes to the cytoplasm and relocates to the mitochondrial outer surface upon oxidative stress
CHL4	YJR068W	40002	2	75	RFC2 Subunit of heteropentameric Replication factor C (RF-C), which is a DNA binding protein and ATPase that acts as a clamp loader of the proliferating cell nuclear antigen (PCNA) processivity factor for DNA polymerases delta and epsilon
CHL4	YHR133C	32422	2	74	NSG1 Protein involved in regulation of sterol biosynthesis; specifically stabilizes Hmg2p, one of two HMG-CoA isoenzymes that catalyze the rate-limiting step in sterol biosynthesis; homolog of mammalian INSIG proteins
CHL4	YDR172W	76788	2	73	SUP35 Translation termination factor eRF3; altered protein conformation creates the [PSI(+)] prion, a dominant cytoplasmically inherited protein aggregate that alters translational fidelity and creates a nonsense suppressor phenotype
CHL4	YLR347C	95343	2	72	KAP95 Karyopherin beta, forms a complex with Srp1p/Kap60p; mediates nuclear import of cargo proteins via a nuclear localization signal; involved in PC biosynthesis; interacts with nucleoporins to guide transport across the nuclear pore comple
CHL4	YLR186W	28220	2	71	EMG1 Member of the alpha/beta knot fold methyltransferase superfamily; required for maturation of 18S rRNA and for 40S ribosome production; interacts with RNA and with S-adenosylmethionine; associates with spindle/microtubules; forms homodimers
CHL4	YKL029C	74843	2	70	MAE1 Mitochondrial malic enzyme, catalyzes the oxidative decarboxylation of malate to pyruvate, which is a key intermediate in sugar metabolism and a precursor for synthesis of several amino acids
CHL4	YKR018C	82101	2	70	YKR018C Putative protein of unknown function; green fluorescent protein (GFP)-fusion protein localizes to the cytoplasm and nucleus
CHL4	YMR308C	121809	2	70	PSE1 Karyopherin/importin that interacts with the nuclear pore complex; acts as the nuclear import receptor for specific proteins, including Pdr1p, Yap1p, Ste12p, and Aft1p
CHL4	YLR276C	68302	2	68	DBP9 ATP-dependent RNA helicase of the DEAD-box family involved in biogenesis of the 60S ribosomal subunit
CHL4	YOR099W	46392	2	67	KTR1 Alpha-1,2-mannosyltransferase involved in O- and N-linked protein glycosylation; type II membrane protein; member of the KRE2/MNT1 mannosyltransferase family
CHL4	YLR447C	40108	2	66	VMA6 Subunit d of the five-subunit V0 integral membrane domain of vacuolar H+-ATPase (V-ATPase), an electrogenic proton pump found in the endomembrane system; stabilizes VO subunits; required for V1 domain assembly on the vacuolar membrane
CHL4	YPR149W	19240	2	66	NCE102 Protein of unknown function; contains transmembrane domains; involved in secretion of proteins that lack classical secretory signal sequences; component of the detergent-insoluble glycolipid-enriched complexes (DIGs)
CHL4	YHR047C	97830	2	58	AAP1 Arginine/alanine aminopeptidase, overproduction stimulates glycogen accumulation
CHL4	YPL266W	36099	2	58	DIM1 Essential 18S rRNA dimethylase (dimethyladenosine transferase), responsible for conserved m6(2)Am6(2)A dimethylation in 3~-terminal loop of 18S rRNA, part of 90S and 40S pre-particles in nucleolus, involved in pre-ribosomal RNA processing
CHL4	YHL030W	211610	2	57	ECM29 Major component of the proteasome; tethers the proteasome core particle to the regulatory particle, and enhances the stability of the proteasome
CHL4	YHR108W	64478	2	54	GGA2 Golgi-localized protein with homology to gamma-adaptin, interacts with and regulates Arf1p and Arf2p in a GTP-dependent manner in order to facilitate traffic through the late Golgi
CHL4	YKL035W	56181	2	54	UGP1 UDP-glucose pyrophosphorylase (UGPase), catalyses the reversible formation of UDP-Glc from glucose 1-phosphate and UTP, involved in a wide variety of metabolic pathways, expression modulated by Pho85p through Pho4p
CHL4	YMR093W	57936	2	51	UTP15 Nucleolar protein, component of the small subunit (SSU) processome containing the U3 snoRNA that is involved in processing of pre-18S rRNA
CHL4	YER082C	62392	2	50	UTP7 Nucleolar protein, component of the small subunit (SSU) processome containing the U3 snoRNA that is involved in processing of pre-18S rRNA
CHL4	YNL135C	12207	2	50	FPR1 Peptidyl-prolyl cis-trans isomerase (PPIase), binds to the drugs FK506 and rapamycin; also binds to the nonhistone chromatin binding protein Hmo1p and may regulate its assembly or function
CHL4	YNL010W	27691	2	48	YNL010W Putative protein of unknown function with similarity to phosphoserine phosphatases; green fluorescent protein (GFP)-fusion protein localizes to the cytoplasm and nucleus; homozygous diploid mutant shows an increase in glycogen accumulation
CHL4	YKL181W	47474	2	47	PRS1 5-phospho-ribosyl-1(alpha)-pyrophosphate synthetase, synthesizes PRPP, which is required for nucleotide, histidine, and tryptophan biosynthesis; one of five related enzymes, which are active as heteromultimeric complexes
CHL4	YGL171W	64126	2	46	ROK1 ATP-dependent RNA helicase of the DEAD box family; required for 18S rRNA synthesis
CHL4	YER151C	102196	2	45	UBP3 Ubiquitin-specific protease that interacts with Bre5p to co-regulate anterograde and retrograde transport between endoplasmic reticulum and Golgi compartments; inhibitor of gene silencing; cleaves ubiquitin fusions but not polyubiquitin
CHL4	YPR113W	25093	2	45	PIS1 Phosphatidylinositol synthase, required for biosynthesis of phosphatidylinositol, which is a precursor for polyphosphoinositides, sphingolipids, and glycolipid anchors for some of the plasma membrane proteins
CHL4	YDR299W	61223	2	43	BFR2 Essential protein that is a component of 90S preribosomes; may be involved in rRNA processing; multicopy suppressor of sensitivity to Brefeldin A; expression is induced during lag phase and also by cold shock
CHL4	YOR001W	84158	2	42	RRP6 Nuclear exosome exonuclease component; has 3~-5~ exonuclease activity; involved in RNA processing, maturation, surveillance, degradation, tethering, and export; has similarity to E. coli RNase D and to human PM-Sc1 100 (EXOSC10)
CHL4	YEL042W	57413	2	41	GDA1 Guanosine diphosphatase located in the Golgi, involved in the transport of GDP-mannose into the Golgi lumen by converting GDP to GMP after mannose is transferred its substrate
CHL4	YDL052C	34150	2	40	SLC1 1-acyl-sn-gylcerol-3-phosphate acyltransferase, catalyzes the acylation of lysophosphatidic acid to form phosphatidic acid, a key intermediate in lipid metabolism; enzymatic activity detected in lipid particles and microsomes
CHL4	YGL105W	42229	2	39	ARC1 Protein that binds tRNA and methionyl- and glutamyl-tRNA synthetases (Mes1p and Gus1p), delivering tRNA to them, stimulating catalysis, and ensuring their localization to the cytoplasm; also binds quadruplex nucleic acids
CHL4	YML072C	171426	2	39	TCB3 Lipid-binding protein, localized to the bud via specific mRNA transport; non-tagged protein detected in a phosphorylated state in mitochondria; GFP-fusion protein localizes to the cell periphery; C-termini of Tcb1p, Tcb2p and Tcb3p interact
CHL4	YDL066W	48331	2	38	IDP1 Mitochondrial NADP-specific isocitrate dehydrogenase, catalyzes the oxidation of isocitrate to alpha-ketoglutarate; not required for mitochondrial respiration and may function to divert alpha-ketoglutarate to biosynthetic processes
CHL4	YPR141C	84237	2	38	KAR3 Minus-end-directed microtubule motor that functions in mitosis and meiosis, localizes to the spindle pole body and localization is dependent on functional Cik1p, required for nuclear fusion during mating; potential Cdc28p substrate
CHL4	YEL002C	49589	2	37	WBP1 Beta subunit of the oligosaccharyl transferase (OST) glycoprotein complex; required for N-linked glycosylation of proteins in the endoplasmic reticulum
CHL4	YNL087W	132883	2	37	TCB2 Bud-specific protein with a potential role in membrane trafficking; GFP-fusion protein migrates from the cell surface to intracellular vesicles near vacuole; contains 3 calcium and lipid binding domains; mRNA is targeted to the bud
CHL4	YNL212W	89190	2	37	VID27 Cytoplasmic protein of unknown function; possibly involved in vacuolar protein degradation; not essential for proteasome-dependent degradation of fructose-1,6-bisphosphatase (FBPase); null mutants exhibit normal growth
CHL4	YHL048W	46192	2	36	COS8 Nuclear membrane protein, member of the DUP380 subfamily of conserved, often subtelomerically-encoded proteins; regulation suggests a potential role in the unfolded protein response
CHL4	YOR016C	23614	2	36	ERP4 Protein with similarity to Emp24p and Erv25p, member of the p24 family involved in ER to Golgi transport
CHL4	YER086W	64076	2	34	ILV1 Threonine deaminase, catalyzes the first step in isoleucine biosynthesis; expression is under general amino acid control; ILV1 locus exhibits highly positioned nucleosomes whose organization is independent of known ILV1 regulation
CHL4	YOL143C	18601	2	34	RIB4 Lumazine synthase (6,7-dimethyl-8-ribityllumazine synthase, also known as DMRL synthase); catalyzes synthesis of immediate precursor to riboflavin
CHL4	YNL280C	50982	2	32	ERG24 C-14 sterol reductase, acts in ergosterol biosynthesis; mutants accumulate the abnormal sterol ignosterol (ergosta-8,14 dienol), and are viable under anaerobic growth conditions but inviable on rich medium under aerobic conditions
CHL4	YDR087C	33239	2	31	RRP1 Essential evolutionarily conserved nucleolar protein necessary for biogenesis of 60S ribosomal subunits and processing of pre-rRNAs to mature rRNAs, associated with several distinct 66S pre-ribosomal particles
CHL4	YOR051C	47380	2	31	YOR051C Nuclear protein that inhibits replication of Brome mosaic virus in S. cerevisiae, which is a model system for studying replication of positive-strand RNA viruses in their natural hosts
CHL4	YPL010W	21674	2	31	RET3 Zeta subunit of the coatomer complex (COPI), which coats Golgi-derived transport vesicles; involved in retrograde transport between Golgi and ER
CHL4	CON_IPI00787362	190911	2	30	2|REFSEQ:XP_001127437 Tax_Id=9606 Gene_Symbol=LOC730839 similar to Hornerin
CHL4	YBR045C	66310	2	30	GIP1 Meiosis-specific regulatory subunit of the Glc7p protein phosphatase, regulates spore wall formation and septin organization, required for expression of some late meiotic genes and for normal localization of Glc7p
CHL4	YDR071C	22048	2	29	PAA1 Polyamine acetyltransferase; acetylates polyamines (e.g. putrescine, spermidine, spermine) and also aralkylamines (e.g. tryptamine, phenylethylamine); may be involved in transcription and/or DNA replication
CHL4	YBL040C	25746	2	28	ERD2 HDEL receptor, an integral membrane protein that binds to the HDEL motif in proteins destined for retention in the endoplasmic reticulum; has a role in maintenance of normal levels of ER-resident proteins
CHL4	YDL153C	70274	2	28	SAS10 Essential subunit of U3-containing Small Subunit (SSU) processome complex involved in production of 18S rRNA and assembly of small ribosomal subunit; disrupts silencing when overproduced
CHL4	YPL234C	17311	2	28	TFP3 Vacuolar ATPase V0 domain subunit c~, involved in proton transport activity; hydrophobic integral membrane protein (proteolipid) containing four transmembrane segments; N and C termini are in the vacuolar lumen
CHL4	YBR014C	22608	2	26	GRX7 Cis-golgi localized monothiol glutaredoxin; more similar in activity to dithiol than other monothiol glutaredoxins; involved in the oxidative stress response; does not bind metal ions; functional overlap with GRX6
CHL4	YGR159C	44566	2	26	NSR1 Nucleolar protein that binds nuclear localization sequences, required for pre-rRNA processing and ribosome biogenesis
CHL4	YOL090W	109557	2	26	MSH2 Protein that forms heterodimers with Msh3p and Msh6p that bind to DNA mismatches to initiate the mismatch repair process; contains a Walker ATP-binding motif required for repair activity; Msh2p-Msh6p binds to and hydrolyzes ATP
CHL4	YPR158C-D	199106	1	4362	YPR158C Retrotransposon TYA Gag and TYB Pol genes; transcribed/translated as one unit; polyprotein is processed to make a nucleocapsid-like protein (Gag), reverse transcriptase (RT), protease (PR), and integrase (IN); similar to retroviral genes
CHL4	YOL103W-B	199290	1	4261	YOL103W Retrotransposon TYA Gag and TYB Pol genes; transcribed/translated as one unit; polyprotein is processed to make a nucleocapsid-like protein (Gag), reverse transcriptase (RT), protease (PR), and integrase (IN); similar to retroviral genes
CHL4	YDR012W	39095	1	2526	RPL4B Protein component of the large (60S) ribosomal subunit, nearly identical to Rpl4Ap and has similarity to E. coli L4 and rat L4 ribosomal proteins
CHL4	YJR026W	49191	1	2230	YJR026W Retrotransposon TYA Gag gene co-transcribed with TYB Pol; translated as TYA or TYA-TYB polyprotein; Gag is a nucleocapsid protein that is the structural constituent of virus-like particles (VLPs); similar to retroviral Gag
CHL4	YPL198W	27679	1	1448	RPL7B Protein component of the large (60S) ribosomal subunit, nearly identical to Rpl7Ap and has similarity to E. coli L30 and rat L7 ribosomal proteins; contains a conserved C-terminal Nucleic acid Binding Domain (NDB2)
CHL4	YBL005W-A	49539	1	1089	YBL005W Retrotransposon TYA Gag gene co-transcribed with TYB Pol; translated as TYA or TYA-TYB polyprotein; Gag is a nucleocapsid protein that is the structural constituent of virus-like particles (VLPs); similar to retroviral Gag
CHL4	YKL180W	20537	1	618	RPL17A Protein component of the large (60S) ribosomal subunit, nearly identical to Rpl17Bp and has similarity to E. coli L22 and rat L17 ribosomal proteins; copurifies with the Dam1 complex (aka DASH complex)
CHL4	YMR194W	11117	1	482	RPL36A N-terminally acetylated protein component of the large (60S) ribosomal subunit, nearly identical to Rpl36Bp and has similarity to rat L36 ribosomal protein; binds to 5.8 S rRNA
CHL4	YJR148W	41940	1	464	BAT2 Cytosolic branched-chain amino acid aminotransferase, homolog of murine ECA39; highly expressed during stationary phase and repressed during logarithmic phase
CHL4	YBR191W	18288	1	438	RPL21A Protein component of the large (60S) ribosomal subunit, nearly identical to Rpl21Bp and has similarity to rat L21 ribosomal protein
CHL4	YDR502C	42515	1	433	SAM2 S-adenosylmethionine synthetase, catalyzes transfer of the adenosyl group of ATP to the sulfur atom of methionine; one of two differentially regulated isozymes (Sam1p and Sam2p)
CHL4	YHR216W	56950	1	395	IMD2 Inosine monophosphate dehydrogenase, catalyzes the first step of GMP biosynthesis, expression is induced by mycophenolic acid resulting in resistance to the drug, expression is repressed by nutrient limitation
CHL4	CON_IPI00009867	62568	1	347	3|SWISS-PROT:P13647|TREMBL:Q9UEK9|ENSEMBL:ENSP00000252242|REFSEQ:NP_000415|H-INV:HIT000039811|VEGA:OTTHUMP00000167613 Tax_Id=9606 Gene_Symbol=KRT5 Keratin, type II cytoskeletal 5
CHL4	YDL130W	10661	1	303	RPP1B Ribosomal protein P1 beta, component of the ribosomal stalk, which is involved in interaction of translational elongation factors with ribosome; accumulation is regulated by phosphorylation and interaction with the P2 stalk component
CHL4	YPL009C	119395	1	270	YPL009C Protein of unknown function; may interact with ribosomes, based on co-purification experiments; green fluorescent protein (GFP)-fusion protein localizes to the cytoplasm; YPL009C is not an essential gene
CHL4	YMR011W	60429	1	252	HXT2 High-affinity glucose transporter of the major facilitator superfamily, expression is induced by low levels of glucose and repressed by high levels of glucose
CHL4	YBR088C	29126	1	205	POL30 Proliferating cell nuclear antigen (PCNA), functions as the sliding clamp for DNA polymerase delta; may function as a docking site for other proteins required for mitotic and meiotic chromosomal DNA replication and for DNA repair
CHL4	YJL200C	87042	1	203	ACO2 Putative mitochondrial aconitase isozyme; similarity to Aco1p, an aconitase required for the TCA cycle; expression induced during growth on glucose, by amino acid starvation via Gcn4p, and repressed on ethanol
CHL4	YPL004C	38048	1	180	LSP1 Primary component of eisosomes, which are large immobile patch structures at the cell cortex associated with endocytosis, along with Pil1p and Sur7p; null mutants show activation of Pkc1p/Ypk1p stress resistance pathways
CHL4	YML001W	23256	1	167	YPT7 GTPase; GTP-binding protein of the rab family; required for homotypic fusion event in vacuole inheritance, for endosome-endosome fusion, similar to mammalian Rab7
CHL4	YAL042W	46776	1	162	ERV46 Protein localized to COPII-coated vesicles, forms a complex with Erv41p; involved in the membrane fusion stage of transport
CHL4	YGL019W	32757	1	161	CKB1 Beta regulatory subunit of casein kinase 2, a Ser/Thr protein kinase with roles in cell growth and proliferation; the holoenzyme also contains CKA1, CKA2 and CKB2, the many substrates include transcription factors and all RNA polymerases
CHL4	YDR449C	52670	1	158	UTP6 Nucleolar protein, component of the small subunit (SSU) processome containing the U3 snoRNA that is involved in processing of pre-18S rRNA
CHL4	YDR011W	170140	1	152	SNQ2 Plasma membrane ATP-binding cassette (ABC) transporter, multidrug transporter involved in multidrug resistance and resistance to singlet oxygen species
CHL4	YMR149W	31747	1	152	SWP1 Delta subunit of the oligosaccharyl transferase glycoprotein complex, which is required for N-linked glycosylation of proteins in the endoplasmic reticulum
CHL4	YNL112W	61247	1	146	DBP2 Essential ATP-dependent RNA helicase of the DEAD-box protein family, involved in nonsense-mediated mRNA decay and rRNA processing
CHL4	YHR148W	21986	1	138	IMP3 Component of the SSU processome, which is required for pre-18S rRNA processing, essential protein that interacts with Mpp10p and mediates interactions of Imp4p and Mpp10p with U3 snoRNA
CHL4	YGL054C	16034	1	137	ERV14 Protein localized to COPII-coated vesicles, involved in vesicle formation and incorporation of specific secretory cargo; required for the delivery of bud-site selection protein Axl2p to cell surface; related to Drosophila cornichon
CHL4	YOL039W	10739	1	136	RPP2A Ribosomal protein P2 alpha, a component of the ribosomal stalk, which is involved in the interaction between translational elongation factors and the ribosome; regulates the accumulation of P1 (Rpp1Ap and Rpp1Bp) in the cytoplasm
CHL4	YPL048W	47172	1	134	CAM1 Nuclear protein required for transcription of MXR1; binds the MXR1 promoter in the presence of other nuclear factors; binds calcium and phospholipids; has similarity to translational cofactor EF-1 gamma
CHL4	YHR197W	87126	1	132	RIX1 Essential component of the Rix1 complex (Rix1p, Ipi1p, Ipi3p) that is required for processing of ITS2 sequences from 35S pre-rRNA; Rix1 complex associates with Mdn1p in pre-60S ribosomal particles
CHL4	YOR230W	48467	1	130	WTM1 Transcriptional modulator involved in regulation of meiosis, silencing, and expression of RNR genes; required for nuclear localization of the ribonucleotide reductase small subunit Rnr2p and Rnr4p; contains WD repeats
CHL4	YBR286W	60328	1	129	APE3 Vacuolar aminopeptidase Y, processed to mature form by Prb1p
CHL4	YLR304C	85714	1	128	ACO1 Aconitase, required for the tricarboxylic acid (TCA) cycle and also independently required for mitochondrial genome maintenance; phosphorylated; component of the mitochondrial nucleoid; mutation leads to glutamate auxotrophy
CHL4	YOR086C	133892	1	128	TCB1 Lipid-binding protein containing three calcium and lipid binding domains; non-tagged protein localizes to mitochondria and GFP-fusion protein localizes to the cell periphery; C-termini of Tcb1p, Tcb2p and Tcb3p interact
CHL4	YJR088C	34062	1	121	EMC2 Member of a transmembrane complex required for efficient folding of proteins in the ER; null mutant displays induction of the unfolded protein response
CHL4	YAL021C	95123	1	111	CCR4 Component of the CCR4-NOT transcriptional complex, which is involved in regulation of gene expression; component of the major cytoplasmic deadenylase, which is involved in mRNA poly(A) tail shortening
CHL4	YDL121C	16937	1	108	YDL121C Putative protein of unknown function; green fluorescent protein (GFP)-fusion protein localizes to the endoplasmic retiuculum; YDL121C is not an essential protein
CHL4	YLR009W	24246	1	104	RLP24 Essential protein with similarity to Rpl24Ap and Rpl24Bp, associated with pre-60S ribosomal subunits and required for ribosomal large subunit biogenesis
CHL4	YDR298C	22857	1	103	ATP5 Subunit 5 of the stator stalk of mitochondrial F1F0 ATP synthase, which is an evolutionarily conserved enzyme complex required for ATP synthesis; homologous to bovine subunit OSCP (oligomycin sensitivity-conferring protein); phosphorylated
CHL4	YPR016C	26669	1	102	TIF6 Constituent of 66S pre-ribosomal particles, has similarity to human translation initiation factor 6 (eIF6); may be involved in the biogenesis and or stability of 60S ribosomal subunits
CHL4	YER052C	58643	1	101	HOM3 Aspartate kinase (L-aspartate 4-P-transferase); cytoplasmic enzyme that catalyzes the first step in the common pathway for methionine and threonine biosynthesis; expression regulated by Gcn4p and the general control of amino acid synthesis
CHL4	YLR222C	91716	1	100	UTP13 Nucleolar protein, component of the small subunit (SSU) processome containing the U3 snoRNA that is involved in processing of pre-18S rRNA
CHL4	YLR262C	24568	1	97	YPT6 GTPase, Ras-like GTP binding protein involved in the secretory pathway, required for fusion of endosome-derived vesicles with the late Golgi, maturation of the vacuolar carboxypeptidase Y; has similarity to the human GTPase, Rab6
CHL4	YOR207C	130457	1	96	RET1 Second-largest subunit of RNA polymerase III, which is responsible for the transcription of tRNA and 5S RNA genes, and other low molecular weight RNAs
CHL4	YLR452C	80236	1	95	SST2 GTPase-activating protein for Gpa1p, regulates desensitization to alpha factor pheromone; also required to prevent receptor-independent signaling of the mating pathway; member of the RGS (regulator of G-protein signaling) family
CHL4	YPR028W	20257	1	95	YOP1 Membrane protein that interacts with Yip1p to mediate membrane traffic; overexpression results in cell death and accumulation of internal cell membranes; regulates vesicular traffic in stressed cells
CHL4	YLR028C	65641	1	94	ADE16 Enzyme of ~de novo~ purine biosynthesis containing both 5-aminoimidazole-4-carboxamide ribonucleotide transformylase and inosine monophosphate cyclohydrolase activities, isozyme of Ade17p; ade16 ade17 mutants require adenine and histidine
CHL4	YLL048C	189898	1	93	YBT1 Transporter of the ATP-binding cassette (ABC) family involved in bile acid transport; similar to mammalian bile transporters
CHL4	YBR247C	55217	1	92	ENP1 Protein associated with U3 and U14 snoRNAs, required for pre-rRNA processing and 40S ribosomal subunit synthesis; localized in the nucleus and concentrated in the nucleolus
CHL4	YGR187C	45322	1	90	HGH1 Nonessential protein of unknown function; predicted to be involved in ribosome biogenesis; green fluorescent protein (GFP)-fusion protein localizes to the cytoplasm; similar to mammalian BRP16 (Brain protein 16)
CHL4	YOR167C	7587	1	88	RPS28A Protein component of the small (40S) ribosomal subunit; nearly identical to Rps28Bp and has similarity to rat S28 ribosomal protein
CHL4	YER019C-A	9600	1	86	SBH2 Ssh1p-Sss1p-Sbh2p complex component, involved in protein translocation into the endoplasmic reticulum; homologous to Sbh1p
CHL4	YGR209C	11311	1	85	TRX2 Cytoplasmic thioredoxin isoenzyme of the thioredoxin system which protects cells against oxidative and reductive stress, forms LMA1 complex with Pbi2p, acts as a cofactor for Tsa1p, required for ER-Golgi transport and vacuole inheritance
CHL4	YKL078W	83402	1	85	DHR2 Predominantly nucleolar DEAH-box ATP-dependent RNA helicase, required for 18S rRNA synthesis
CHL4	YLR388W	6884	1	84	RPS29A Protein component of the small (40S) ribosomal subunit; nearly identical to Rps29Bp and has similarity to rat S29 and E. coli S14 ribosomal proteins
CHL4	YDR086C	8995	1	83	SSS1 Subunit of the Sec61p translocation complex (Sec61p-Sss1p-Sbh1p) that forms a channel for passage of secretory proteins through the endoplasmic reticulum membrane, and of the Ssh1p complex (Ssh1p-Sbh2p-Sss1p); interacts with Ost4p and Wbp1p
CHL4	YNL243W	109442	1	82	SLA2 Transmembrane actin-binding protein involved in membrane cytoskeleton assembly and cell polarization; adaptor protein that links actin to clathrin and endocytosis; present in the actin cortical patch of the emerging bud tip; dimer in vivo
CHL4	YCR077C	88440	1	81	PAT1 Topoisomerase II-associated deadenylation-dependent mRNA-decapping factor; also required for faithful chromosome transmission, maintenance of rDNA locus stability, and protection of mRNA 3~-UTRs from trimming; functionally linked to Pab1p
CHL4	YER070W	100296	1	80	RNR1 One of two large regulatory subunits of ribonucleotide-diphosphate reductase; the RNR complex catalyzes rate-limiting step in dNTP synthesis, regulated by DNA replication and DNA damage checkpoint pathways via localization of small subunits
CHL4	YBR078W	48549	1	77	ECM33 GPI-anchored protein of unknown function, has a possible role in apical bud growth; GPI-anchoring on the plasma membrane crucial to function; phosphorylated in mitochondria; similar to Sps2p and Pst1p
CHL4	YDR052C	80983	1	77	DBF4 Regulatory subunit of Cdc7p-Dbf4p kinase complex, required for Cdc7p kinase activity and initiation of DNA replication; phosphorylates the Mcm2-7 family of proteins; cell cycle regulated
CHL4	YJR065C	49796	1	77	ARP3 Essential component of the Arp2/3 complex, which is a highly conserved actin nucleation center required for the motility and integrity of actin patches; involved in endocytosis and membrane growth and polarity
CHL4	YKL196C	22863	1	77	YKT6 Vesicle membrane protein (v-SNARE) with acyltransferase activity; involved in trafficking to and within the Golgi, endocytic trafficking to the vacuole, and vacuolar fusion; membrane localization due to prenylation at the carboxy-terminus
CHL4	YGL115W	36606	1	75	SNF4 Activating gamma subunit of the AMP-activated Snf1p kinase complex (contains Snf1p and a Sip1p/Sip2p/Gal83p family member); activates glucose-repressed genes, represses glucose-induced genes; role in sporulation, and peroxisome biogenesis
CHL4	YCL028W	42554	1	74	RNQ1 [PIN(+)] prion, an infectious protein conformation that is generally an ordered protein aggregate
CHL4	YMR226C	29198	1	74	YMR226C NADP(+)-dependent dehydrogenase; acts on serine, L-allo-threonine, and other 3-hydroxy acids; green fluorescent protein fusion protein localizes to the cytoplasm and nucleus; may interact with ribosomes, based on co-purification experiments
CHL4	YPL028W	42045	1	74	ERG10 Acetyl-CoA C-acetyltransferase (acetoacetyl-CoA thiolase), cytosolic enzyme that transfers an acetyl group from one acetyl-CoA molecule to another, forming acetoacetyl-CoA; involved in the first step in mevalonate biosynthesis
CHL4	YBR248C	61543	1	72	HIS7 Imidazole glycerol phosphate synthase (glutamine amidotransferase:cyclase), catalyzes the fifth and sixth steps of histidine biosynthesis and also produces 5-aminoimidazole-4-carboxamide ribotide (AICAR), a purine precursor
CHL4	YOR259C	49492	1	70	RPT4 One of six ATPases of the 19S regulatory particle of the 26S proteasome involved in the degradation of ubiquitinated substrates; required for spindle pole body duplication; localized mainly to the nucleus throughout the cell cycle
CHL4	YDL226C	39614	1	69	GCS1 ADP-ribosylation factor GTPase activating protein (ARF GAP), involved in ER-Golgi transport; shares functional similarity with Glo3p
CHL4	YCL059C	37364	1	67	KRR1 Essential nucleolar protein required for the synthesis of 18S rRNA and for the assembly of 40S ribosomal subunit
CHL4	YDR211W	81908	1	67	GCD6 Catalytic epsilon subunit of the translation initiation factor eIF2B, the guanine-nucleotide exchange factor for eIF2; activity subsequently regulated by phosphorylated eIF2; first identified as a negative regulator of GCN4 expression
CHL4	YOL038W	28650	1	67	PRE6 Alpha 4 subunit of the 20S proteasome; may replace alpha 3 subunit (Pre9p) under stress conditions to create a more active proteasomal isoform; GFP-fusion protein relocates from cytosol to the mitochondrial surface upon oxidative stress
CHL4	YNL290W	38465	1	66	RFC3 Subunit of heteropentameric Replication factor C (RF-C), which is a DNA binding protein and ATPase that acts as a clamp loader of the proliferating cell nuclear antigen (PCNA) processivity factor for DNA polymerases delta and epsilon
CHL4	YAR002C-A	24993	1	64	ERP1 Protein that forms a heterotrimeric complex with Erp2p, Emp24p, and Erv25p; member, along with Emp24p and Erv25p, of the p24 family involved in ER to Golgi transport and localized to COPII-coated vesicles
CHL4	YER112W	21263	1	64	LSM4 Lsm (Like Sm) protein; part of heteroheptameric complexes (Lsm2p-7p and either Lsm1p or 8p): cytoplasmic Lsm1p complex involved in mRNA decay; nuclear Lsm8p complex part of U6 snRNP and possibly involved in processing tRNA, snoRNA, and rRNA
CHL4	YNL044W	19513	1	63	YIP3 Protein localized to COPII vesicles, proposed to be involved in ER to Golgi transport; interacts with members of the Rab GTPase family and Yip1p; also interacts with Rtn1p
CHL4	YGR054W	71774	1	62	YGR054W Eukaryotic initiation factor (eIF) 2A; associates specifically with both 40S subunits and 80 S ribosomes, and interacts genetically with both eIF5b and eIF4E; homologous to mammalian eIF2A
CHL4	YIL103W	48679	1	62	DPH1 Protein required, along with Dph2p, Kti11p, Jjj3p, and Dph5p, for synthesis of diphthamide, which is a modified histidine residue of translation elongation factor 2 (Eft1p or Eft2p); may act in a complex with Dph2p and Kti11p
CHL4	YGR284C	35161	1	61	ERV29 Protein localized to COPII-coated vesicles, involved in vesicle formation and incorporation of specific secretory cargo
CHL4	YNL065W	66109	1	61	AQR1 Plasma membrane multidrug transporter of the major facilitator superfamily, confers resistance to short-chain monocarboxylic acids and quinidine; involved in the excretion of excess amino acids
CHL4	YDL072C	23002	1	60	YET3 Protein of unknown function; YET3 null mutant decreases the level of secreted invertase; homolog of human BAP31 protein
CHL4	YDR487C	22895	1	60	RIB3 3,4-dihydroxy-2-butanone-4-phosphate synthase (DHBP synthase), required for riboflavin biosynthesis from ribulose-5-phosphate, also has an unrelated function in mitochondrial respiration
CHL4	YLL008W	84848	1	60	DRS1 Nucleolar DEAD-box protein required for ribosome assembly and function, including synthesis of 60S ribosomal subunits; constituent of 66S pre-ribosomal particles
CHL4	YLR110C	13221	1	60	CCW12 Cell wall mannoprotein, mutants are defective in mating and agglutination, expression is downregulated by alpha-factor
CHL4	YDR245W	47003	1	58	MNN10 Subunit of a Golgi mannosyltransferase complex also containing Anp1p, Mnn9p, Mnn11p, and Hoc1p that mediates elongation of the polysaccharide mannan backbone; membrane protein of the mannosyltransferase family
CHL4	YHR028C	93404	1	57	DAP2 Dipeptidyl aminopeptidase, synthesized as a glycosylated precursor; localizes to the vacuolar membrane; similar to Ste13p
CHL4	YMR314W	25759	1	57	PRE5 Alpha 6 subunit of the 20S proteasome
CHL4	YGL068W	20637	1	56	MNP1 Protein associated with the mitochondrial nucleoid; putative mitochondrial ribosomal protein with similarity to E. coli L7/L12 ribosomal protein; required for normal respiratory growth
CHL4	YOL144W	57158	1	56	NOP8 Nucleolar protein required for 60S ribosomal subunit biogenesis
CHL4	YDL029W	44217	1	55	ARP2 Essential component of the Arp2/3 complex, which is a highly conserved actin nucleation center required for the motility and integrity of actin patches; involved in endocytosis and membrane growth and polarity
CHL4	YDR234W	75617	1	55	LYS4 Homoaconitase, catalyzes the conversion of homocitrate to homoisocitrate, which is a step in the lysine biosynthesis pathway
CHL4	YNL154C	62212	1	55	YCK2 Palmitoylated plasma membrane-bound casein kinase I isoform; shares redundant functions with Yck1p in morphogenesis, proper septin assembly, endocytic trafficking; provides an essential function overlapping with that of Yck1p
CHL4	YFR037C	63528	1	54	RSC8 Component of the RSC chromatin remodeling complex; essential for viability and mitotic growth; homolog of SWI/SNF subunit Swi3p, but unlike Swi3p, does not activate transcription of reporters
CHL4	YJL173C	13978	1	54	RFA3 Subunit of heterotrimeric Replication Protein A (RPA), which is a highly conserved single-stranded DNA binding protein involved in DNA replication, repair, and recombination
CHL4	YJL192C	26581	1	54	SOP4 ER-membrane protein; suppressor of pma1-7, deletion of SOP4 slows down the export of wild-type Pma1p and Pma1-7 from the ER
CHL4	YNL131W	16780	1	54	TOM22 Component of the TOM (translocase of outer mitochondrial membrane) complex responsible for initial import of mitochondrially directed proteins; acts as a receptor for precursor proteins and mediates interaction between TOM and TIM complexes
CHL4	YIL126W	156989	1	53	STH1 ATPase component of the RSC chromatin remodeling complex; required for expression of early meiotic genes; essential helicase-related protein homologous to Snf2p
CHL4	YML022W	20631	1	53	APT1 Adenine phosphoribosyltransferase, catalyzes the formation of AMP from adenine and 5-phosphoribosylpyrophosphate; involved in the salvage pathway of purine nucleotide biosynthesis
CHL4	YOR061W	39664	1	53	CKA2 Alpha~ catalytic subunit of casein kinase 2, a Ser/Thr protein kinase with roles in cell growth and proliferation; the holoenzyme also contains CKA1, CKB1 and CKB2, the many substrates include transcription factors and all RNA polymerases
CHL4	YKR048C	48083	1	52	NAP1 Protein that interacts with mitotic cyclin Clb2p; required for the regulation of microtubule dynamics during mitosis; controls bud morphogenesis; involved in the transport of H2A and H2B histones to the nucleus; phosphorylated by CK2
CHL4	YPL237W	31840	1	52	SUI3 Beta subunit of the translation initiation factor eIF2, involved in the identification of the start codon; proposed to be involved in mRNA binding
CHL4	YMR083W	40743	1	51	ADH3 Mitochondrial alcohol dehydrogenase isozyme III; involved in the shuttling of mitochondrial NADH to the cytosol under anaerobic conditions and ethanol production
CHL4	YNL088W	164626	1	51	TOP2 Essential type II topoisomerase, relieves torsional strain in DNA by cleaving and re-sealing the phosphodiester backbone of both positively and negatively supercoiled DNA; cleaves complementary strands; localizes to axial cores in meiosis
CHL4	YBR015C	68130	1	50	MNN2 Alpha-1,2-mannosyltransferase, responsible for addition of the first alpha-1,2-linked mannose to form the branches on the mannan backbone of oligosaccharides, localizes to an early Golgi compartment
CHL4	YDL081C	10901	1	50	RPP1A Ribosomal stalk protein P1 alpha, involved in the interaction between translational elongation factors and the ribosome; accumulation of P1 in the cytoplasm is regulated by phosphorylation and interaction with the P2 stalk component
CHL4	YHR005C	54498	1	50	GPA1 GTP-binding alpha subunit of the heterotrimeric G protein that couples to pheromone receptors; negatively regulates the mating pathway by sequestering G(beta)gamma and by triggering an adaptive response; activates Vps34p at the endosome
CHL4	YCL061C	124308	1	49	MRC1 S-phase checkpoint protein required for DNA replication; interacts with and stabilizes Pol2p at stalled replication forks during stress, where it forms a pausing complex with Tof1p and is phosphorylated by Mec1p; protects uncapped telomeres
CHL4	YKL211C	53969	1	49	TRP3 Bifunctional enzyme exhibiting both indole-3-glycerol-phosphate synthase and anthranilate synthase activities, forms multifunctional hetero-oligomeric anthranilate synthase:indole-3-glycerol phosphate synthase enzyme complex with Trp2p
CHL4	YMR214W	41973	1	48	SCJ1 One of several homologs of bacterial chaperone DnaJ, located in the ER lumen where it cooperates with Kar2p to mediate maturation of proteins
CHL4	YOR294W	22949	1	48	RRS1 Essential protein that binds ribosomal protein L11 and is required for nuclear export of the 60S pre-ribosomal subunit during ribosome biogenesis; mouse homolog shows altered expression in Huntington~s disease model mice
CHL4	YCR028C-A	15377	1	47	RIM1 Single-stranded DNA-binding protein essential for mitochondrial genome maintenance; involved in mitochondrial DNA replication
CHL4	YGR145W	81983	1	47	ENP2 Essential nucleolar protein of unknown function; contains WD repeats, interacts with Mpp10p and Bfr2p, and has homology to Spb1p
CHL4	YML052W	34093	1	47	SUR7 Putative integral membrane protein; component of eisosomes; associated with endocytosis, along with Pil1p and Lsp1p; sporulation and plasma membrane sphingolipid content are altered in mutants
CHL4	YNL216W	92585	1	47	RAP1 DNA-binding protein involved in either activation or repression of transcription, depending on binding site context; also binds telomere sequences and plays a role in telomeric position effect (silencing) and telomere structure
CHL4	YBL037W	115624	1	46	APL3 Alpha-adaptin, large subunit of the clathrin associated protein complex (AP-2); involved in vesicle mediated transport
CHL4	YBR039W	34443	1	46	ATP3 Gamma subunit of the F1 sector of mitochondrial F1F0 ATP synthase, which is a large, evolutionarily conserved enzyme complex required for ATP synthesis
CHL4	YDR513W	15965	1	46	GRX2 Cytoplasmic glutaredoxin, thioltransferase, glutathione-dependent disulfide oxidoreductase involved in maintaining redox state of target proteins, also exhibits glutathione peroxidase activity, expression induced in response to stress
CHL4	YPR040W	41222	1	46	TIP41 Protein that interacts physically and genetically with Tap42p, which regulates protein phosphatase 2A; component of the TOR (target of rapamycin) signaling pathway
CHL4	YHR081W	21032	1	45	LRP1 Nuclear exosome-associated nucleic acid binding protein; involved in RNA processing, surveillance, degradation, tethering, and export; homolog of mammalian nuclear matrix protein C1D involved in regulation of DNA repair and recombination
CHL4	YJL183W	47942	1	45	MNN11 Subunit of a Golgi mannosyltransferase complex that also contains Anp1p, Mnn9p, Mnn10p, and Hoc1p, and mediates elongation of the polysaccharide mannan backbone; has homology to Mnn10p
CHL4	YMR091C	49734	1	45	NPL6 Component of the RSC chromatin remodeling complex; interacts with Rsc3p, Rsc30p, Ldb7p, and Htl1p to form a module important for a broad range of RSC functions; involved in nuclear protein import and maintenance of proper telomere length
CHL4	YPL204W	57589	1	45	HRR25 Protein kinase involved in regulating diverse events including vesicular trafficking, DNA repair, and chromosome segregation; binds the CTD of RNA pol II; homolog of mammalian casein kinase 1delta (CK1delta)
CHL4	YDL017W	58796	1	44	CDC7 DDK (Dbf4-dependent kinase) catalytic subunit required for firing origins and replication fork progression in mitosis through phosphorylation of Mcm2-7p complexes and Cdc45p; kinase activity correlates with cyclical DBF4 expression
CHL4	YNR035C	39713	1	44	ARC35 Subunit of the ARP2/3 complex, which is required for the motility and integrity of cortical actin patches; required for cortical localization of calmodulin
CHL4	YOR046C	54011	1	44	DBP5 Cytoplasmic ATP-dependent RNA helicase of the DEAD-box family involved in mRNA export from the nucleus; involved in translation termination
CHL4	CON_IPI00397801	249296	1	43	4|SWISS-PROT:Q5D862|ENSEMBL:ENSP00000373370|REFSEQ:NP_001014364|H-INV:HIT000332394|VEGA:OTTHUMP00000014119 Tax_Id=9606 Gene_Symbol=FLG2 Filaggrin-2
CHL4	YDL147W	51850	1	43	RPN5 Essential, non-ATPase regulatory subunit of the 26S proteasome lid, similar to mammalian p55 subunit and to another S. cerevisiae regulatory subunit, Rpn7p
CHL4	YKL127W	63471	1	43	PGM1 Phosphoglucomutase, minor isoform; catalyzes the conversion from glucose-1-phosphate to glucose-6-phosphate, which is a key step in hexose metabolism
CHL4	YKL210W	114765	1	42	UBA1 Ubiquitin activating enzyme (E1), involved in ubiquitin-mediated protein degradation and essential for viability
CHL4	YLR414C	29631	1	42	YLR414C Putative protein of unknown function; localizes to bud and cytoplasm; co-localizes with Sur7p in punctate patches in the plasma membrane; null mutant displays decreased thermotolerance; transcription induced on cell wall damage
CHL4	YHR026W	22752	1	41	PPA1 Subunit c~~ of the vacuolar ATPase, which functions in acidification of the vacuole; one of three proteolipid subunits of the V0 domain
CHL4	YML093W	102961	1	41	UTP14 Subunit of U3-containing Small Subunit (SSU) processome complex involved in production of 18S rRNA and assembly of small ribosomal subunit
CHL4	YDR361C	32755	1	40	BCP1 Essential protein involved in nuclear export of Mss4p, which is a lipid kinase that generates phosphatidylinositol 4,5-biphosphate and plays a role in actin cytoskeleton organization and vesicular transport
CHL4	YHR050W	60129	1	40	SMF2 Divalent metal ion transporter involved in manganese homeostasis; has broad specificity for di-valent and tri-valent metals; post-translationally regulated by levels of metal ions; member of the Nramp family of metal transport proteins
CHL4	YLR291C	42714	1	40	GCD7 Beta subunit of the translation initiation factor eIF2B, the guanine-nucleotide exchange factor for eIF2; activity subsequently regulated by phosphorylated eIF2; first identified as a negative regulator of GCN4 expression
CHL4	YPL243W	69191	1	40	SRP68 Core component of the signal recognition particle (SRP) ribonucleoprotein (RNP) complex that functions in targeting nascent secretory proteins to the endoplasmic reticulum (ER) membrane
CHL4	YER023W	30512	1	39	PRO3 Delta 1-pyrroline-5-carboxylate reductase, catalyzes the last step in proline biosynthesis
CHL4	YGR012W	43230	1	39	YGR012W Putative cysteine synthase, localized to the mitochondrial outer membrane
CHL4	YLR359W	54704	1	39	ADE13 Adenylosuccinate lyase, catalyzes two steps in the ~de novo~ purine nucleotide biosynthetic pathway; expression is repressed by adenine and activated by Bas1p and Pho2p; mutations in human ortholog ADSL cause adenylosuccinase deficiency
CHL4	YMR312W	30783	1	39	ELP6 Subunit of Elongator complex, which is required for modification of wobble nucleosides in tRNA; required for Elongator structural integrity
CHL4	YPR189W	164707	1	39	SKI3 Ski complex component and TPR protein, mediates 3~-5~ RNA degradation by the cytoplasmic exosome; null mutants have superkiller phenotype of increased viral dsRNAs and are synthetic lethal with mutations in 5~-3~ mRNA decay
CHL4	YBR086C	106244	1	38	IST2 Plasma membrane protein that may be involved in osmotolerance, localizes to the mother cell in small-budded cells and to the bud in medium- and large-budded cells; mRNA is transported to the bud tip by an actomyosin-driven process
CHL4	YER007C-A	20379	1	38	TMA20 Protein of unknown function that associates with ribosomes and has a putative RNA binding domain; interacts with Tma22p; null mutant exhibits translation defects; has homology to human oncogene MCT-1
CHL4	YGR178C	78789	1	38	PBP1 Component of glucose deprivation induced stress granules, involved in P-body-dependent granule assembly; similar to human ataxin-2; interacts with Pab1p to regulate mRNA polyadenylation; interacts with Mkt1p to regulate HO translation
CHL4	YJR072C	43509	1	38	NPA3 Essential, conserved, cytoplasmic ATPase; phosphorylated by the Pcl1p-Pho85p kinase complex
CHL4	YML103C	189143	1	38	NUP188 Subunit of the nuclear pore complex (NPC), involved in the structural organization of the complex and of the nuclear envelope, also involved in nuclear envelope permeability, interacts with Pom152p and Nic96p
CHL4	YPL127C	27843	1	38	HHO1 Histone H1, a linker histone required for nucleosome packaging at restricted sites; suppresses DNA repair involving homologous recombination; not required for telomeric silencing, basal transcriptional repression, or efficient sporulation
CHL4	YPL128C	63127	1	38	TBF1 Telobox-containing general regulatory factor; binds to TTAGGG repeats within subtelomeric anti-silencing regions (STARs) and possibly throughout the genome and mediates their insulating capacity by blocking silent chromatin propagation
CHL4	YBL057C	23342	1	37	PTH2 One of two (see also PTH1) mitochondrially-localized peptidyl-tRNA hydrolases; negatively regulates the ubiquitin-proteasome pathway via interactions with ubiquitin-like ubiquitin-associated proteins; dispensable for cell growth
CHL4	YJL178C	30638	1	37	ATG27 Type I membrane protein involved in autophagy and the cytoplasm-to-vacuole targeting (Cvt) pathway; may be involved in membrane delivery to the phagophore assembly site
CHL4	YDR365C	72537	1	36	ESF1 Nucleolar protein involved in pre-rRNA processing; depletion causes severely decreased 18S rRNA levels
CHL4	YJL172W	64785	1	36	CPS1 Vacuolar carboxypeptidase yscS; expression is induced under low-nitrogen conditions
CHL4	YOR317W	78558	1	36	FAA1 Long chain fatty acyl-CoA synthetase with a preference for C12:0-C16:0 fatty acids; involved in the activation of imported fatty acids; localized to both lipid particles and mitochondrial outer membrane; essential for stationary phase
CHL4	YDR398W	72356	1	35	UTP5 Subunit of U3-containing Small Subunit (SSU) processome complex involved in production of 18S rRNA and assembly of small ribosomal subunit
CHL4	YHR085W	38128	1	35	IPI1 Essential component of the Rix1 complex (with Rix1p and Ipi3p) that is required for processing of ITS2 sequences from 35S pre-rRNA; Rix1 complex associates with Mdn1p in pre-60S ribosomal particles
CHL4	YHR104W	37437	1	35	GRE3 Aldose reductase involved in methylglyoxal, d-xylose, arabinose, and galactose metabolism; stress induced (osmotic, ionic, oxidative, heat shock, starvation and heavy metals); regulated by the HOG pathway
CHL4	YBL050W	33181	1	33	SEC17 Peripheral membrane protein required for vesicular transport between ER and Golgi and for the ~priming~ step in homotypic vacuole fusion, part of the cis-SNARE complex; has similarity to alpha-SNAP
CHL4	YCR002C	37059	1	33	CDC10 Component of the septin ring of the mother-bud neck that is required for cytokinesis; septins recruit proteins to the neck and can act as a barrier to diffusion at the membrane, and they comprise the 10nm filaments seen with EM
CHL4	YCR088W	65593	1	33	ABP1 Actin-binding protein of the cortical actin cytoskeleton, important for activation of the Arp2/3 complex that plays a key role actin in cytoskeleton organization
CHL4	YDL125C	17782	1	33	HNT1 Adenosine 5~-monophosphoramidase; interacts physically and genetically with Kin28p, a CDK and TFIIK subunit, and genetically with CAK1; member of the histidine triad (HIT) superfamily of nucleotide-binding proteins and similar to Hint
CHL4	YGL167C	105302	1	33	PMR1 High affinity Ca2+/Mn2+ P-type ATPase required for Ca2+ and Mn2+ transport into Golgi; involved in Ca2+ dependent protein sorting and processing; mutations in human homolog ATP2C1 cause acantholytic skin condition Hailey-Hailey disease
CHL4	YHR098C	104911	1	33	SFB3 Member of the Sec24p family; forms a complex, with Sec23p, that is involved in sorting of Pma1p into COPII vesicles; peripheral ER membrane protein; potential Cdc28p substrate
CHL4	YKL013C	19903	1	33	ARC19 Subunit of the ARP2/3 complex, which is required for the motility and integrity of cortical actin patches
CHL4	YNR043W	44373	1	33	MVD1 Mevalonate pyrophosphate decarboxylase, essential enzyme involved in the biosynthesis of isoprenoids and sterols, including ergosterol; acts as a homodimer
CHL4	YPR030W	125399	1	33	CSR2 Nuclear protein proposed to regulate utilization of nonfermentable carbon sources and endocytosis of plasma membrane proteins; overproduction suppresses chs5 spa2 lethality at high temp; ubiquitinated by Rsp5p, deubiquitinated by Ubp2p
CHL4	YHR143W-A	7939	1	32	RPC10 RNA polymerase subunit, found in RNA polymerase complexes I, II, and III
CHL4	YLR017W	38174	1	32	MEU1 Methylthioadenosine phosphorylase (MTAP), catalyzes the initial step in the methionine salvage pathway; affects polyamine biosynthesis through regulation of ornithine decarboxylase (Spe1p) activity; regulates ADH2 gene expression
CHL4	YNL007C	37567	1	32	SIS1 Type II HSP40 co-chaperone that interacts with the HSP70 protein Ssa1p; not functionally redundant with Ydj1p due to due to substrate specificity; shares similarity with bacterial DnaJ proteins
CHL4	YOR116C	163567	1	32	RPO31 RNA polymerase III subunit C160, part of core enzyme; similar to bacterial beta-prime subunit
CHL4	YPR170W-B	9526	1	32	YPR170W Putative protein of unknown function, conserved in fungi; partially overlaps the dubious genes YPR169W-A, YPR170W-A and YRP170C
CHL4	Q0250	28777	1	31	COX2 Subunit II of cytochrome c oxidase, which is the terminal member of the mitochondrial inner membrane electron transport chain; one of three mitochondrially-encoded subunits
CHL4	YBR070C	27246	1	31	ALG14 Component of UDP-GlcNAc transferase required for the second step of dolichyl-linked oligosaccharide synthesis; anchors the catalytic subunit Alg13p to the ER membrane; similar to bacterial and human glycosyltransferases
CHL4	YBR109C	16125	1	31	CMD1 Calmodulin; Ca++ binding protein that regulates Ca++ independent processes (mitosis, bud growth, actin organization, endocytosis, etc.) and Ca++ dependent processes (stress-activated pathways), targets include Nuf1p, Myo2p and calcineurin
CHL4	YFR051C	60647	1	31	RET2 Delta subunit of the coatomer complex (COPI), which coats Golgi-derived transport vesicles; involved in retrograde transport between Golgi and ER
CHL4	YJR124C	50258	1	31	YJR124C Putative protein of unknown function; expression induced under calcium shortage
CHL4	YML110C	34890	1	31	COQ5 2-hexaprenyl-6-methoxy-1,4-benzoquinone methyltransferase, involved in ubiquinone (Coenzyme Q) biosynthesis; localizes to the matrix face of the mitochondrial inner membrane in a large complex with other ubiquinone biosynthetic enzymes
CHL4	YNL241C	57543	1	31	ZWF1 Glucose-6-phosphate dehydrogenase (G6PD), catalyzes the first step of the pentose phosphate pathway; involved in adapting to oxidatve stress; homolog of the human G6PD which is deficient in patients with hemolytic anemia
CHL4	YNL268W	68388	1	31	LYP1 Lysine permease; one of three amino acid permeases (Alp1p, Can1p, Lyp1p) responsible for uptake of cationic amino acids
CHL4	YPL063W	55121	1	31	TIM50 Constituent of the mitochondrial inner membrane presequence translocase (TIM23 complex); may promote binding of incoming precursor proteins to the intermembrane space domain of Tom22p during translocation
CHL4	YBR244W	18622	1	30	GPX2 Phospholipid hydroperoxide glutathione peroxidase induced by glucose starvation that protects cells from phospholipid hydroperoxides and nonphospholipid peroxides during oxidative stress
CHL4	YCR016W	33630	1	30	YCR016W Putative protein of unknown function; green fluorescent protein (GFP)-fusion protein localizes to the nucleolus and nucleus; predicted to be involved in ribosome biogenesis
CHL4	YIL124W	33021	1	30	AYR1 NADPH-dependent 1-acyl dihydroxyacetone phosphate reductase found in lipid particles, ER, and mitochondrial outer membrane; involved in phosphatidic acid biosynthesis; required for spore germination; capable of metabolizing steroid hormones
CHL4	YLL003W	113364	1	30	SFI1 Centrin (Cdc31p)-binding protein required for spindle pole body (SPB) duplication, localizes to the half-bridge of the SPB, required for progression through G(2)-M transition, has similarity to Xenopus laevis XCAP-C
CHL4	YMR307W	60343	1	30	GAS1 Beta-1,3-glucanosyltransferase, required for cell wall assembly; localizes to the cell surface via a glycosylphosphatidylinositol (GPI) anchor
CHL4	YOR108W	67614	1	30	LEU9 Alpha-isopropylmalate synthase II (2-isopropylmalate synthase), catalyzes the first step in the leucine biosynthesis pathway; the minor isozyme, responsible for the residual alpha-IPMS activity detected in a leu4 null mutant
CHL4	YPL190C	90497	1	30	NAB3 Single stranded RNA binding protein; acidic ribonucleoprotein; required for termination of non-poly(A) transcripts and efficient splicing; interacts with Nrd1p
CHL4	YBR112C	107422	1	29	CYC8 General transcriptional co-repressor, acts together with Tup1p; also acts as part of a transcriptional co-activator complex that recruits the SWI/SNF and SAGA complexes to promoters; can form the prion [OCT+]
CHL4	YDR476C	25421	1	29	YDR476C Putative protein of unknown function; green fluorescent protein (GFP)-fusion protein localizes to the endoplasmic reticulum; YDR476C is not an essential gene
CHL4	YGR193C	45448	1	29	PDX1 Dihydrolipoamide dehydrogenase (E3)-binding protein (E3BP) of the mitochondrial pyruvate dehydrogenase (PDH) complex, plays a structural role in the complex by binding and positioning E3 to the dihydrolipoamide acetyltransferase (E2) core
CHL4	YJL076W	128568	1	29	NET1 Core subunit of the RENT complex, which is a complex involved in nucleolar silencing and telophase exit; stimulates transcription by RNA polymerase I and regulates nucleolar structure
CHL4	YMR243C	48600	1	29	ZRC1 Vacuolar membrane zinc transporter, transports zinc from the cytosol into the vacuole for storage; also has a role in resistance to zinc shock resulting from a sudden influx of zinc into the cytoplasm
CHL4	YDR321W	41939	1	28	ASP1 Cytosolic L-asparaginase, involved in asparagine catabolism
CHL4	YFR002W	96399	1	28	NIC96 Component of the nuclear pore complex, required for nuclear pore formation; forms a subcomplex with Nsp1p, Nup57p, and Nup49p
CHL4	YGR173W	41266	1	28	RBG2 Protein with similarity to mammalian developmentally regulated GTP-binding protein
CHL4	YJL123C	53445	1	28	MTC1 Protein of unknown function that may interact with ribosomes; green fluorescent protein (GFP)-fusion protein localizes to the cytoplasm and to COPI-coated vesicles (early Golgi); mtc1 is synthetically lethal with cdc13-1
CHL4	YNL231C	40802	1	28	PDR16 Phosphatidylinositol transfer protein (PITP) controlled by the multiple drug resistance regulator Pdr1p, localizes to lipid particles and microsomes, controls levels of various lipids, may regulate lipid synthesis, homologous to Pdr17p
CHL4	YOL061W	53870	1	28	PRS5 5-phospho-ribosyl-1(alpha)-pyrophosphate synthetase, synthesizes PRPP, which is required for nucleotide, histidine, and tryptophan biosynthesis; one of five related enzymes, which are active as heteromultimeric complexes
CHL4	YAL016W	71262	1	27	TPD3 Regulatory subunit A of the heterotrimeric protein phosphatase 2A, which also contains regulatory subunit Cdc55p and either catalytic subunit Pph21p or Pph22p; required for cell morphogenesis and for transcription by RNA polymerase III
CHL4	YHR135C	61905	1	27	YCK1 Palmitoylated plasma membrane-bound casein kinase I isoform; shares redundant functions with Yck2p in morphogenesis, proper septin assembly, endocytic trafficking; provides an essential function overlapping with that of Yck2p
CHL4	YIL035C	44753	1	27	CKA1 Alpha catalytic subunit of casein kinase 2, a Ser/Thr protein kinase with roles in cell growth and proliferation; the holoenzyme also contains CKA2, CKB1 and CKB2, the many substrates include transcription factors and all RNA polymerases
CHL4	YLR314C	60173	1	27	CDC3 Component of the septin ring of the mother-bud neck that is required for cytokinesis; septins recruit proteins to the neck and can act as a barrier to diffusion at the membrane, and they comprise the 10nm filaments seen with EM
CHL4	YOR085W	39743	1	27	OST3 Gamma subunit of the oligosaccharyltransferase complex of the ER lumen, which catalyzes asparagine-linked glycosylation of newly synthesized proteins; Ost3p is important for N-glycosylation of a subset of proteins
CHL4	YBR159W	38969	1	26	IFA38 Microsomal beta-keto-reductase; contains oleate response element (ORE) sequence in the promoter region; mutants exhibit reduced VLCFA synthesis, accumulate high levels of dihydrosphingosine, phytosphingosine and medium-chain ceramides
CHL4	YCR093W	240870	1	26	CDC39 Component of the CCR4-NOT complex, which has multiple roles in regulating mRNA levels including regulation of transcription and destabilizing mRNAs by deadenylation; basal transcription factor
CHL4	YDL171C	240118	1	26	GLT1 NAD(+)-dependent glutamate synthase (GOGAT), synthesizes glutamate from glutamine and alpha-ketoglutarate; with Gln1p, forms the secondary pathway for glutamate biosynthesis from ammonia; expression regulated by nitrogen source
CHL4	YGL117W	30964	1	26	YGL117W Putative protein of unknown function
CHL4	YGR261C	92234	1	26	APL6 Beta3-like subunit of the yeast AP-3 complex; functions in transport of alkaline phosphatase to the vacuole via the alternate pathway; exists in both cytosolic and peripherally associated membrane-bound pools
CHL4	YHL031C	25493	1	26	GOS1 v-SNARE protein involved in Golgi transport, homolog of the mammalian protein GOS-28/GS28
CHL4	YMR110C	60340	1	26	HFD1 Putative fatty aldehyde dehydrogenase, located in the mitochondrial outer membrane and also in lipid particles; has similarity to human fatty aldehyde dehydrogenase (FALDH) which is implicated in Sjogren-Larsson syndrome
CHL4	YNL138W	57714	1	26	SRV2 CAP (cyclase-associated protein) subunit of adenylyl cyclase complex; N-terminus binds adenylyl cyclase and facilitates activation by RAS; C-terminus binds ADP-actin monomers, facilitating regulation of actin dynamics and cell morphogenesis
CHL4	YOL097C	49661	1	26	WRS1 Cytoplasmic tryptophanyl-tRNA synthetase, aminoacylates tryptophanyl-tRNA
CHL4	YPL094C	31498	1	26	SEC62 Essential subunit of Sec63 complex (Sec63p, Sec62p, Sec66p and Sec72p); with Sec61 complex, Kar2p/BiP and Lhs1p forms a channel competent for SRP-dependent and post-translational SRP-independent protein targeting and import into the ER
CHL4	YPL225W	17491	1	26	YPL225W Protein of unknown function that may interact with ribosomes, based on co-purification experiments; green fluorescent protein (GFP)-fusion protein localizes to the cytoplasm
CHL4	YER125W	91988	1	25	RSP5 Ubiquitin-protein ligase involved in ubiquitin-mediated protein degradation; functions in multivesicular body sorting, heat shock response and ubiquitylation of arrested RNAPII; contains a hect (homologous to E6-AP carboxyl terminus) domain
CHL4	YKR031C	195995	1	25	SPO14 Phospholipase D, catalyzes the hydrolysis of phosphatidylcholine, producing choline and phosphatidic acid; involved in Sec14p-independent secretion; required for meiosis and spore formation; differently regulated in secretion and meiosis
CHL4	YLR301W	27541	1	25	YLR301W Protein of unknown function that interacts with Sec72p

## Sheet: E2_no tag
Sample	Accession Number	Mass	Peptides	Score	Description	F
No-Tag	CON_IPI00220327	66149	57	6000	3|SWISS-PROT:P04264|ENSEMBL:ENSP00000252244|REFSEQ:NP_006112|H-INV:HIT000261150|VEGA:OTTHUMP00000167602 Tax_Id=9606 Gene_Symbol=KRT1 Keratin, type II cytoskeletal 1	F
No-Tag	CON_IPI00021304	66110	45	4389	1|SWISS-PROT:P35908|ENSEMBL:ENSP00000310861|REFSEQ:NP_000414|H-INV:HIT000197028|VEGA:OTTHUMP00000167603 Tax_Id=9606 Gene_Symbol=KRT2 Keratin, type II cytoskeletal 2 epidermal	F
No-Tag	CON_IPI00009865	59703	41	6276	2|SWISS-PROT:P13645|ENSEMBL:ENSP00000269576|REFSEQ:NP_000412|H-INV:HIT000051206|VEGA:OTTHUMP00000165049;OTTHUMP00000181319 Tax_Id=9606 Gene_Symbol=KRT10 Keratin, type I cytoskeletal 10	F
No-Tag	CON_IPI00019359	62320	31	2690	3|SWISS-PROT:P35527|ENSEMBL:ENSP00000246662|REFSEQ:NP_000217|H-INV:HIT000326846|VEGA:OTTHUMP00000164967;OTTHUMP00000181348 Tax_Id=9606 Gene_Symbol=KRT9 Keratin, type I cytoskeletal 9	F
No-Tag	YAL038W	54909	31	921	CDC19 Pyruvate kinase, functions as a homotetramer in glycolysis to convert phosphoenolpyruvate to pyruvate, the input for aerobic (TCA cycle) or anaerobic (glucose fermentation) respiration	F
No-Tag	YHR174W	46942	30	2641	ENO2 Enolase II, a phosphopyruvate hydratase that catalyzes the conversion of 2-phosphoglycerate to phosphoenolpyruvate during glycolysis and the reverse reaction during gluconeogenesis; expression is induced in response to glucose	F
No-Tag	YLR044C	61685	27	1430	PDC1 Major of three pyruvate decarboxylase isozymes, key enzyme in alcoholic fermentation, decarboxylates pyruvate to acetaldehyde; subject to glucose-, ethanol-, and autoregulation; involved in amino acid catabolism	F
No-Tag	YOR133W	93686	26	1457	EFT1 Elongation factor 2 (EF-2), also encoded by EFT2; catalyzes ribosomal translocation during protein synthesis; contains diphthamide, the unique posttranslationally modified histidine residue specifically ADP-ribosylated by diphtheria toxin	F
No-Tag	YDL229W	66732	23	2537	SSB1 Cytoplasmic ATPase that is a ribosome-associated molecular chaperone, functions with J-protein partner Zuo1p; may be involved in folding of newly-made polypeptide chains; member of the HSP70 family; interacts with phosphatase subunit Reg1p	F
No-Tag	YCR012W	44768	22	1092	PGK1 3-phosphoglycerate kinase, catalyzes transfer of high-energy phosphoryl groups from the acyl phosphate of 1,3-bisphosphoglycerate to ADP to produce ATP; key enzyme in glycolysis and gluconeogenesis	F
No-Tag	YPR080W	50400	21	929	TEF1 Translational elongation factor EF-1 alpha; also encoded by TEF2; functions in the binding reaction of aminoacyl-tRNA (AA-tRNA) to ribosomes	F
No-Tag	YGR192C	35838	20	1529	TDH3 Glyceraldehyde-3-phosphate dehydrogenase, isozyme 3, involved in glycolysis and gluconeogenesis; tetramer that catalyzes the reaction of glyceraldehyde-3-phosphate to 1,3 bis-phosphoglycerate; detected in the cytoplasm and cell-wall	F
No-Tag	YGR027W-B	199390	20	898	YGR027W Retrotransposon TYA Gag and TYB Pol genes; transcribed/translated as one unit; polyprotein is processed to make a nucleocapsid-like protein (Gag), reverse transcriptase (RT), protease (PR), and integrase (IN); similar to retroviral genes	F
No-Tag	CON_IPI00009867	62568	19	1614	3|SWISS-PROT:P13647|TREMBL:Q9UEK9|ENSEMBL:ENSP00000252242|REFSEQ:NP_000415|H-INV:HIT000039811|VEGA:OTTHUMP00000167613 Tax_Id=9606 Gene_Symbol=KRT5 Keratin, type II cytoskeletal 5	F
No-Tag	CON_IPI00384444	51875	18	1205	5|SWISS-PROT:P02533|ENSEMBL:ENSP00000167586|REFSEQ:NP_000517|H-INV:HIT000052692|VEGA:OTTHUMP00000164624;OTTHUMP00000183330 Tax_Id=9606 Gene_Symbol=KRT14 Keratin, type I cytoskeletal 14	F
No-Tag	YMR186W	80850	16	1228	HSC82 Cytoplasmic chaperone of the Hsp90 family, redundant in function and nearly identical with Hsp82p, and together they are essential; expressed constitutively at 10-fold higher basal levels than HSP82 and induced 2-3 fold by heat shock	F
No-Tag	YAL005C	69786	15	1340	SSA1 ATPase involved in protein folding and nuclear localization signal (NLS)-directed nuclear transport; member of heat shock protein 70 (HSP70) family; forms a chaperone complex with Ydj1p; localized to the nucleus, cytoplasm, and cell wall	F
No-Tag	YKL060C	39881	14	458	FBA1 Fructose 1,6-bisphosphate aldolase, required for glycolysis and gluconeogenesis; catalyzes conversion of fructose 1,6 bisphosphate to glyceraldehyde-3-P and dihydroxyacetone-P; locates to mitochondrial outer surface upon oxidative stress	F
No-Tag	YGL008C	100069	13	750	PMA1 Plasma membrane H+-ATPase, pumps protons out of the cell; major regulator of cytoplasmic pH and plasma membrane potential; part of the P2 subgroup of cation-transporting ATPases	F
No-Tag	YER178W	46712	13	646	PDA1 E1 alpha subunit of the pyruvate dehydrogenase (PDH) complex, catalyzes the direct oxidative decarboxylation of pyruvate to acetyl-CoA; phosphorylated; regulated by glucose	F
No-Tag	YJL130C	246283	12	545	URA2 Bifunctional carbamoylphosphate synthetase (CPSase)-aspartate transcarbamylase (ATCase), catalyzes the first two enzymatic steps in the de novo biosynthesis of pyrimidines; both activities are subject to feedback inhibition by UTP	F
No-Tag	YKL152C	27592	11	711	GPM1 Tetrameric phosphoglycerate mutase, mediates the conversion of 3-phosphoglycerate to 2-phosphoglycerate during glycolysis and the reverse reaction during gluconeogenesis	F
No-Tag	YOL086C	37282	11	586	ADH1 Alcohol dehydrogenase, fermentative isozyme active as homo- or heterotetramers; required for the reduction of acetaldehyde to ethanol, the last step in the glycolytic pathway	F
No-Tag	YGL076C	27621	10	527	RPL7A Protein component of the large (60S) ribosomal subunit, nearly identical to Rpl7Bp and has similarity to E. coli L30 and rat L7 ribosomal proteins; contains a conserved C-terminal Nucleic acid Binding Domain (NDB2)	F
No-Tag	YML026C	17084	10	443	RPS18B Protein component of the small (40S) ribosomal subunit; nearly identical to Rps18Ap and has similarity to E. coli S13 and rat S18 ribosomal proteins	F
No-Tag	YLR249W	116727	10	410	YEF3 Translational elongation factor 3, stimulates the binding of aminoacyl-tRNA (AA-tRNA) to ribosomes by releasing EF-1 alpha from the ribosomal complex; contains two ABC cassettes; binds and hydrolyses ATP	F
No-Tag	YDR050C	26893	10	163	TPI1 Triose phosphate isomerase, abundant glycolytic enzyme; mRNA half-life is regulated by iron availability; transcription is controlled by activators Reb1p, Gcr1p, and Rap1p through binding sites in the 5~ non-coding region	F
No-Tag	YLR355C	44512	9	773	ILV5 Acetohydroxyacid reductoisomerase, mitochondrial protein involved in branched-chain amino acid biosynthesis, also required for maintenance of wild-type mitochondrial DNA and found in mitochondrial nucleoids	F
No-Tag	YLR048W	28002	9	358	RPS0B Protein component of the small (40S) ribosomal subunit, nearly identical to Rps0Ap; required for maturation of 18S rRNA along with Rps0Ap; deletion of either RPS0 gene reduces growth rate, deletion of both genes is lethal	F
No-Tag	YMR116C	34898	8	505	ASC1 G-protein beta subunit and guanine nucleotide dissociation inhibitor for Gpa2p; ortholog of RACK1 that inhibits translation; core component of the small (40S) ribosomal subunit; represses Gcn4p in the absence of amino acid starvation	F
No-Tag	YCL018W	39043	8	352	LEU2 Beta-isopropylmalate dehydrogenase (IMDH), catalyzes the third step in the leucine biosynthesis pathway	F
No-Tag	YMR108W	75061	8	185	ILV2 Acetolactate synthase, catalyses the first common step in isoleucine and valine biosynthesis and is the target of several classes of inhibitors, localizes to the mitochondria; expression of the gene is under general amino acid control	F
No-Tag	YLR340W	33696	7	498	RPP0 Conserved ribosomal protein P0 similar to rat P0, human P0, and E. coli L10e; shown to be phosphorylated on serine 302	F
No-Tag	YNL071W	51957	7	412	LAT1 Dihydrolipoamide acetyltransferase component (E2) of pyruvate dehydrogenase complex, which catalyzes the oxidative decarboxylation of pyruvate to acetyl-CoA	F
No-Tag	YFL039C	41891	7	378	ACT1 Actin, structural protein involved in cell polarization, endocytosis, and other cytoskeletal functions	F
No-Tag	YJR123W	25080	7	246	RPS5 Protein component of the small (40S) ribosomal subunit, the least basic of the non-acidic ribosomal proteins; phosphorylated in vivo; essential for viability; has similarity to E. coli S7 and rat S5 ribosomal proteins	F
No-Tag	YOL121C	15907	7	228	RPS19A Protein component of the small (40S) ribosomal subunit, required for assembly and maturation of pre-40 S particles; mutations in human RPS19 are associated with Diamond Blackfan anemia; nearly identical to Rps19Bp	F
No-Tag	CON_P00761	25078	6	3624	TRYP_PIG	F
No-Tag	YDL182W	47526	6	642	LYS20 Homocitrate synthase isozyme, catalyzes the condensation of acetyl-CoA and alpha-ketoglutarate to form homocitrate, which is the first step in the lysine biosynthesis pathway; highly similar to the other isozyme, Lys21p	F
No-Tag	YEL054C	17869	6	509	RPL12A Protein component of the large (60S) ribosomal subunit, nearly identical to Rpl12Bp; rpl12a rpl12b double mutant exhibits slow growth and slow translation; has similarity to E. coli L11 and rat L12 ribosomal proteins	F
No-Tag	YNL178W	26543	6	489	RPS3 Protein component of the small (40S) ribosomal subunit, has apurinic/apyrimidinic (AP) endonuclease activity; essential for viability; has similarity to E. coli S3 and rat S3 ribosomal proteins	F
No-Tag	YNL055C	30524	6	475	POR1 Mitochondrial porin (voltage-dependent anion channel), outer membrane protein required for the maintenance of mitochondrial osmotic stability and mitochondrial membrane permeability; phosphorylated	F
No-Tag	YNL067W	21701	6	436	RPL9B Protein component of the large (60S) ribosomal subunit, nearly identical to Rpl9Ap and has similarity to E. coli L6 and rat L9 ribosomal proteins	F
No-Tag	YBR221C	40086	6	360	PDB1 E1 beta subunit of the pyruvate dehydrogenase (PDH) complex, which is an evolutionarily-conserved multi-protein complex found in mitochondria	F
No-Tag	YHL015W	13899	6	348	RPS20 Protein component of the small (40S) ribosomal subunit; overproduction suppresses mutations affecting RNA polymerase III-dependent transcription; has similarity to E. coli S10 and rat S20 ribosomal proteins	F
No-Tag	YKR059W	44840	6	328	TIF1 Translation initiation factor eIF4A, identical to Tif2p; DEA(D/H)-box RNA helicase that couples ATPase activity to RNA binding and unwinding; forms a dumbbell structure of two compact domains connected by a linker; interacts with eIF4G	F
No-Tag	YDR064W	17018	6	305	RPS13 Protein component of the small (40S) ribosomal subunit; has similarity to E. coli S15 and rat S13 ribosomal proteins	F
No-Tag	YJL190C	14674	6	296	RPS22A Protein component of the small (40S) ribosomal subunit; nearly identical to Rps22Bp and has similarity to E. coli S8 and rat S15a ribosomal proteins	F
No-Tag	YDL014W	34615	6	194	NOP1 Nucleolar protein, component of the small subunit processome complex, which is required for processing of pre-18S rRNA; has similarity to mammalian fibrillarin	F
No-Tag	YFL018C	54261	6	173	LPD1 Dihydrolipoamide dehydrogenase, the lipoamide dehydrogenase component (E3) of the pyruvate dehydrogenase and 2-oxoglutarate dehydrogenase multi-enzyme complexes	F
No-Tag	YDL083C	15838	6	161	RPS16B Protein component of the small (40S) ribosomal subunit; identical to Rps16Ap and has similarity to E. coli S9 and rat S16 ribosomal proteins	F
No-Tag	YMR242C	20424	6	158	RPL20A Protein component of the large (60S) ribosomal subunit, nearly identical to Rpl20Bp and has similarity to rat L18a ribosomal protein	F
No-Tag	YBL087C	14578	5	417	RPL23A Protein component of the large (60S) ribosomal subunit, identical to Rpl23Bp and has similarity to E. coli L14 and rat L23 ribosomal proteins	F
No-Tag	YLR075W	25573	5	376	RPL10 Protein component of the large (60S) ribosomal subunit, responsible for joining the 40S and 60S subunits; regulates translation initiation; has similarity to rat L10 ribosomal protein and to members of the QM gene family	F
No-Tag	YBR196C	61261	5	358	PGI1 Glycolytic enzyme phosphoglucose isomerase, catalyzes the interconversion of glucose-6-phosphate and fructose-6-phosphate; required for cell cycle progression and completion of the gluconeogenic events of sporulation	F
No-Tag	YJR045C	70585	5	261	SSC1 Mitochondrial matrix ATPase, subunit of the presequence translocase-associated protein import motor (PAM) and of SceI endonuclease; involved in protein folding and translocation into the matrix; phosphorylated; member of HSP70 family	F
No-Tag	YKL054C	83923	5	182	DEF1 RNAPII degradation factor, forms a complex with Rad26p in chromatin, enables ubiquitination and proteolysis of RNAPII present in an elongation complex; mutant is deficient in Zip1p loading onto chromosomes during meiosis	F
No-Tag	YCR031C	14585	5	158	RPS14A Ribosomal protein 59 of the small subunit, required for ribosome assembly and 20S pre-rRNA processing; mutations confer cryptopleurine resistance; nearly identical to Rps14Bp and similar to E. coli S11 and rat S14 ribosomal proteins	F
No-Tag	YOR063W	43844	5	127	RPL3 Protein component of the large (60S) ribosomal subunit, has similarity to E. coli L3 and rat L3 ribosomal proteins; involved in the replication and maintenance of killer double stranded RNA virus	F
No-Tag	YPL106C	77604	5	127	SSE1 ATPase that is a component of the heat shock protein Hsp90 chaperone complex; binds unfolded proteins; member of the heat shock protein 70 (HSP70) family; localized to the cytoplasm	F
No-Tag	YLL024C	69599	4	1255	SSA2 ATP binding protein involved in protein folding and vacuolar import of proteins; member of heat shock protein 70 (HSP70) family; associated with the chaperonin-containing T-complex; present in the cytoplasm, vacuolar membrane and cell wall	F
No-Tag	YGR027C	12032	4	389	RPS25A Protein component of the small (40S) ribosomal subunit; nearly identical to Rps25Bp and has similarity to rat S25 ribosomal protein	F
No-Tag	YHR183W	53908	4	331	GND1 6-phosphogluconate dehydrogenase (decarboxylating), catalyzes an NADPH regenerating reaction in the pentose phosphate pathway; required for growth on D-glucono-delta-lactone and adaptation to oxidative stress	F
No-Tag	YLR259C	60999	4	310	HSP60 Tetradecameric mitochondrial chaperonin required for ATP-dependent folding of precursor polypeptides and complex assembly; prevents aggregation and mediates protein refolding after heat shock; role in mtDNA transmission; phosphorylated	F
No-Tag	YOR369C	15462	4	280	RPS12 Protein component of the small (40S) ribosomal subunit; has similarity to rat ribosomal protein S12	F
No-Tag	YOR375C	49881	4	277	GDH1 NADP(+)-dependent glutamate dehydrogenase, synthesizes glutamate from ammonia and alpha-ketoglutarate; rate of alpha-ketoglutarate utilization differs from Gdh3p; expression regulated by nitrogen and carbon sources	F
No-Tag	YML028W	21690	4	263	TSA1 Thioredoxin peroxidase, acts as both a ribosome-associated and free cytoplasmic antioxidant; self-associates to form a high-molecular weight chaperone complex under oxidative stress; deletion results in mutator phenotype	F
No-Tag	YDR012W	39095	4	225	RPL4B Protein component of the large (60S) ribosomal subunit, nearly identical to Rpl4Ap and has similarity to E. coli L4 and rat L4 ribosomal proteins	F
No-Tag	YHR021C	9145	4	218	RPS27B Protein component of the small (40S) ribosomal subunit; nearly identical to Rps27Ap and has similarity to rat S27 ribosomal protein	F
No-Tag	YEL026W	13731	4	212	SNU13 RNA binding protein, part of U3 snoRNP involved in rRNA processing, part of U4/U6-U5 tri-snRNP involved in mRNA splicing, similar to human 15.5K protein	F
No-Tag	YIL094C	40329	4	209	LYS12 Homo-isocitrate dehydrogenase, an NAD-linked mitochondrial enzyme required for the fourth step in the biosynthesis of lysine, in which homo-isocitrate is oxidatively decarboxylated to alpha-ketoadipate	F
No-Tag	YHR064C	58316	4	208	SSZ1 Hsp70 protein that interacts with Zuo1p (a DnaJ homolog) to form a ribosome-associated complex that binds the ribosome via the Zuo1p subunit; also involved in pleiotropic drug resistance via sequential activation of PDR1 and PDR5; binds ATP	F
No-Tag	YLR197W	57057	4	202	NOP56 Essential evolutionarily-conserved nucleolar protein component of the box C/D snoRNP complexes that direct 2~-O-methylation of pre-rRNA during its maturation; overexpression causes spindle orientation defects	F
No-Tag	YLR441C	28783	4	194	RPS1A Ribosomal protein 10 (rp10) of the small (40S) subunit; nearly identical to Rps1Bp and has similarity to rat S3a ribosomal protein	F
No-Tag	YER165W	64475	4	176	PAB1 Poly(A) binding protein, part of the 3~-end RNA-processing complex, mediates interactions between the 5~ cap structure and the 3~ mRNA poly(A) tail, involved in control of poly(A) tail length, interacts with translation factor eIF-4G	F
No-Tag	YPL061W	54779	4	165	ALD6 Cytosolic aldehyde dehydrogenase, activated by Mg2+ and utilizes NADP+ as the preferred coenzyme; required for conversion of acetaldehyde to acetate; constitutively expressed; locates to the mitochondrial outer surface upon oxidative stress	F
No-Tag	YHR007C	60909	4	152	ERG11 Lanosterol 14-alpha-demethylase, catalyzes the C-14 demethylation of lanosterol to form 4,4~~-dimethyl cholesta-8,14,24-triene-3-beta-ol in the ergosterol biosynthesis pathway; member of the cytochrome P450 family	F
No-Tag	YGL120C	87906	4	144	PRP43 RNA helicase in the DEAH-box family, functions in both RNA polymerase I and polymerase II transcript metabolism, involved in release of the lariat-intron from the spliceosome	F
No-Tag	YHR208W	43797	4	132	BAT1 Mitochondrial branched-chain amino acid aminotransferase, homolog of murine ECA39; highly expressed during logarithmic phase and repressed during stationary phase	F
No-Tag	YGL009C	86368	4	116	LEU1 Isopropylmalate isomerase, catalyzes the second step in the leucine biosynthesis pathway	F
No-Tag	YHR010W	15522	4	114	RPL27A Protein component of the large (60S) ribosomal subunit, nearly identical to Rpl27Bp and has similarity to rat L27 ribosomal protein	F
No-Tag	YER177W	30187	4	110	BMH1 14-3-3 protein, major isoform; controls proteome at post-transcriptional level, binds proteins and DNA, involved in regulation of many processes including exocytosis, vesicle transport, Ras/MAPK signaling, and rapamycin-sensitive signaling	F
No-Tag	YOR096W	21609	4	102	RPS7A Protein component of the small (40S) ribosomal subunit, nearly identical to Rps7Bp; interacts with Kti11p; deletion causes hypersensitivity to zymocin; has similarity to rat S7 and Xenopus S8 ribosomal proteins	F
No-Tag	YOL040C	15992	4	88	RPS15 Protein component of the small (40S) ribosomal subunit; has similarity to E. coli S19 and rat S15 ribosomal proteins	F
No-Tag	YJR145C	29449	4	80	RPS4A Protein component of the small (40S) ribosomal subunit; mutation affects 20S pre-rRNA processing; identical to Rps4Bp and has similarity to rat S4 ribosomal protein	F
No-Tag	YMR230W	12731	4	65	RPS10B Protein component of the small (40S) ribosomal subunit; nearly identical to Rps10Ap and has similarity to rat ribosomal protein S10	F
No-Tag	YLR167W	17433	4	52	RPS31 Fusion protein that is cleaved to yield a ribosomal protein of the small (40S) subunit and ubiquitin; ubiquitin may facilitate assembly of the ribosomal protein into ribosomes; interacts genetically with translation factor eIF2B	F
No-Tag	CON_IPI00217963	51578	3	766	3|SWISS-PROT:P08779|TREMBL:A8K488;Q16195|ENSEMBL:ENSP00000301653|REFSEQ:NP_005548|H-INV:HIT000052148|VEGA:OTTHUMP00000164740;OTTHUMP00000183331 Tax_Id=9606 Gene_Symbol=KRT16 Keratin, type I cytoskeletal 16	F
No-Tag	YLR448W	19974	3	370	RPL6B Protein component of the large (60S) ribosomal subunit, has similarity to Rpl6Ap and to rat L6 ribosomal protein; binds to 5.8S rRNA	F
No-Tag	YJL034W	74479	3	295	KAR2 ATPase involved in protein import into the ER, also acts as a chaperone to mediate protein folding in the ER and may play a role in ER export of soluble proteins; regulates the unfolded protein response via interaction with Ire1p	F
No-Tag	CON_IPI00397801	249296	3	263	4|SWISS-PROT:Q5D862|ENSEMBL:ENSP00000373370|REFSEQ:NP_001014364|H-INV:HIT000332394|VEGA:OTTHUMP00000014119 Tax_Id=9606 Gene_Symbol=FLG2 Filaggrin-2	F
No-Tag	YDL137W	20702	3	226	ARF2 ADP-ribosylation factor, GTPase of the Ras superfamily involved in regulation of coated formation vesicles in intracellular trafficking within the Golgi; functionally interchangeable with Arf1p	F
No-Tag	YML008C	43631	3	215	ERG6 Delta(24)-sterol C-methyltransferase, converts zymosterol to fecosterol in the ergosterol biosynthetic pathway by methylating position C-24; localized to both lipid particles and mitochondrial outer membrane	F
No-Tag	YGL030W	11408	3	206	RPL30 Protein component of the large (60S) ribosomal subunit, has similarity to rat L30 ribosomal protein; involved in pre-rRNA processing in the nucleolus; autoregulates splicing of its transcript	F
No-Tag	YIL069C	15319	3	197	RPS24B Protein component of the small (40S) ribosomal subunit; identical to Rps24Ap and has similarity to rat S24 ribosomal protein	F
No-Tag	YHR019C	62681	3	186	DED81 Cytosolic asparaginyl-tRNA synthetase, required for protein synthesis, catalyzes the specific attachment of asparagine to its cognate tRNA	F
No-Tag	YPL090C	27037	3	181	RPS6A Protein component of the small (40S) ribosomal subunit; identical to Rps6Bp and has similarity to rat S6 ribosomal protein	F
No-Tag	YBL002W	14229	3	169	HTB2 Histone H2B, core histone protein required for chromatin assembly and chromosome function; nearly identical to HTB1; Rad6p-Bre1p-Lge1p mediated ubiquitination regulates transcriptional activation, meiotic DSB formation and H3 methylation	F
No-Tag	YDL126C	92167	3	154	CDC48 ATPase in ER, nuclear membrane and cytosol with homology to mammalian p97; in a complex with Npl4p and Ufd1p participates in retrotranslocation of ubiquitinated proteins from the ER into the cytosol for degradation by the proteasome	F
No-Tag	CON_P02769	71284	3	150	ALBU_BOVIN	F
No-Tag	YPL131W	33751	3	146	RPL5 Protein component of the large (60S) ribosomal subunit with similarity to E. coli L18 and rat L5 ribosomal proteins; binds 5S rRNA and is required for 60S subunit assembly	F
No-Tag	YBL099W	58639	3	145	ATP1 Alpha subunit of the F1 sector of mitochondrial F1F0 ATP synthase, which is a large, evolutionarily conserved enzyme complex required for ATP synthesis; phosphorylated	F
No-Tag	YGR086C	38326	3	132	PIL1 Primary component of eisosomes, which are large immobile cell cortex structures associated with endocytosis; null mutants show activation of Pkc1p/Ypk1p stress resistance pathways; detected in phosphorylated state in mitochondria	F
No-Tag	YOR185C	25146	3	119	GSP2 GTP binding protein (mammalian Ranp homolog) involved in the maintenance of nuclear organization, RNA processing and transport; interacts with Kap121p, Kap123p and Pdr6p (karyophilin betas); Gsp1p homolog that is not required for viability	F
No-Tag	YLR342W	216594	3	110	FKS1 Catalytic subunit of 1,3-beta-D-glucan synthase, functionally redundant with alternate catalytic subunit Gsc2p; binds to regulatory subunit Rho1p; involved in cell wall synthesis and maintenance; localizes to sites of cell wall remodeling	F
No-Tag	YNL096C	21621	3	107	RPS7B Protein component of the small (40S) ribosomal subunit, nearly identical to Rps7Ap; interacts with Kti11p; deletion causes hypersensitivity to zymocin; has similarity to rat S7 and Xenopus S8 ribosomal proteins	F
No-Tag	YDL061C	6951	3	104	RPS29B Protein component of the small (40S) ribosomal subunit; nearly identical to Rps29Ap and has similarity to rat S29 and E. coli S14 ribosomal proteins	F
No-Tag	YKL056C	18786	3	98	TMA19 Protein that associates with ribosomes; homolog of translationally controlled tumor protein; green fluorescent protein (GFP)-fusion protein localizes to the cytoplasm and relocates to the mitochondrial outer surface upon oxidative stress	F
No-Tag	YDL075W	12945	3	94	RPL31A Protein component of the large (60S) ribosomal subunit, nearly identical to Rpl31Bp and has similarity to rat L31 ribosomal protein; associates with the karyopherin Sxm1p; loss of both Rpl31p and Rpl39p confers lethality	F
No-Tag	YNL064C	45270	3	93	YDJ1 Protein chaperone involved in regulation of the HSP90 and HSP70 functions; involved in protein translocation across membranes; member of the DnaJ family	F
No-Tag	YGR034W	14226	3	88	RPL26B Protein component of the large (60S) ribosomal subunit, nearly identical to Rpl26Ap and has similarity to E. coli L24 and rat L26 ribosomal proteins; binds to 5.8S rRNA	F
No-Tag	YIL018W	27392	3	87	RPL2B Protein component of the large (60S) ribosomal subunit, identical to Rpl2Ap and has similarity to E. coli L2 and rat L8 ribosomal proteins; expression is upregulated at low temperatures	F
No-Tag	YLR388W	6884	3	83	RPS29A Protein component of the small (40S) ribosomal subunit; nearly identical to Rps29Bp and has similarity to rat S29 and E. coli S14 ribosomal proteins	F
No-Tag	YPL143W	12147	3	73	RPL33A N-terminally acetylated ribosomal protein L37 of the large (60S) ribosomal subunit, nearly identical to Rpl33Bp and has similarity to rat L35a; rpl33a null mutant exhibits slow growth while rpl33a rpl33b double null mutant is inviable	F
No-Tag	YGR159C	44566	3	65	NSR1 Nucleolar protein that binds nuclear localization sequences, required for pre-rRNA processing and ribosome biogenesis	F
No-Tag	YGL135W	24698	3	58	RPL1B N-terminally acetylated protein component of the large (60S) ribosomal subunit, nearly identical to Rpl1Ap and has similarity to E. coli L1 and rat L10a ribosomal proteins; rpl1a rpl1b double null mutation is lethal	F
No-Tag	CON_IPI00787362	190911	3	49	2|REFSEQ:XP_001127437 Tax_Id=9606 Gene_Symbol=LOC730839 similar to Hornerin	F
No-Tag	YDR037W	68428	3	49	KRS1 Lysyl-tRNA synthetase	F
No-Tag	CON_IPI00025753	114670	3	43	1|SWISS-PROT:Q02413|ENSEMBL:ENSP00000257192|REFSEQ:NP_001933|H-INV:HIT000068518|VEGA:OTTHUMP00000073169;OTTHUMP00000162826 Tax_Id=9606 Gene_Symbol=DSG1 Desmoglein-1	F
No-Tag	YPR145W	64942	3	40	ASN1 Asparagine synthetase, isozyme of Asn2p; catalyzes the synthesis of L-asparagine from L-aspartate in the asparagine biosynthetic pathway	F
No-Tag	CON_IPI00166205	57728	3	35	2|SWISS-PROT:Q8N1N4-2|TREMBL:B4DQ49|ENSEMBL:ENSP00000352479|H-INV:HIT000055742 Tax_Id=9606 Gene_Symbol=KRT78 Isoform 2 of Keratin, type II cytoskeletal 78	F
No-Tag	YDR233C	33123	3	35	RTN1 ER membrane protein that interacts with exocyst subunit Sec6p and with Yip3p; also interacts with Sbh1p; null mutant has an altered (mostly cisternal) ER morphology; member of the RTNLA (reticulon-like A) subfamily	F
No-Tag	YGR085C	19794	2	240	RPL11B Protein component of the large (60S) ribosomal subunit, nearly identical to Rpl11Ap; involved in ribosomal assembly; depletion causes degradation of proteins and RNA of the 60S subunit; has similarity to E. coli L5 and rat L11	F
No-Tag	YML024W	15836	2	224	RPS17A Ribosomal protein 51 (rp51) of the small (40s) subunit; nearly identical to Rps17Bp and has similarity to rat S17 ribosomal protein	F
No-Tag	YIL053W	28100	2	192	RHR2 Constitutively expressed isoform of DL-glycerol-3-phosphatase; involved in glycerol biosynthesis, induced in response to both anaerobic and, along with the Hor2p/Gpp2p isoform, osmotic stress	F
No-Tag	YEL034W	17217	2	177	HYP2 Translation initiation factor eIF-5A, promotes formation of the first peptide bond; similar to and functionally redundant with Anb1p; possible role in translation elongation; undergoes an essential hypusination modification	F
No-Tag	YKL081W	46605	2	176	TEF4 Translation elongation factor EF-1 gamma	F
No-Tag	YFL037W	51233	2	147	TUB2 Beta-tubulin; associates with alpha-tubulin (Tub1p and Tub3p) to form tubulin dimer, which polymerizes to form microtubules	F
No-Tag	YDR356W	111828	2	141	SPC110 Inner plaque spindle pole body (SPB) component, ortholog of human kendrin; involved in connecting nuclear microtubules to SPB; interacts with Tub4p-complex and calmodulin; phosphorylated by Mps1p in cell cycle-dependent manner	F
No-Tag	YER110C	123038	2	130	KAP123 Karyopherin beta, mediates nuclear import of ribosomal proteins prior to assembly into ribosomes and import of histones H3 and H4; localizes to the nuclear pore, nucleus, and cytoplasm; exhibits genetic interactions with RAI1	F
No-Tag	YCR087C-A	18069	2	121	YCR087C Putative protein of unknown function; green fluorescent protein (GFP)-fusion protein localizes to the nucleolus; YCR087C-A is not an essential gene	F
No-Tag	YGR234W	44846	2	118	YHB1 Nitric oxide oxidoreductase, flavohemoglobin involved in nitric oxide detoxification; plays a role in the oxidative and nitrosative stress responses	F
No-Tag	YBL030C	34632	2	113	PET9 Major ADP/ATP carrier of the mitochondrial inner membrane, exchanges cytosolic ADP for mitochondrially synthesized ATP; phosphorylated; required for viability in many common lab strains carrying a mutation in the polymorphic SAL1 gene	F
No-Tag	YKR001C	78802	2	113	VPS1 Dynamin-like GTPase required for vacuolar sorting; also involved in actin cytoskeleton organization, late Golgi-retention of some proteins, regulating peroxisome biogenesis	F
No-Tag	YBL076C	123419	2	105	ILS1 Cytoplasmic isoleucine-tRNA synthetase, target of the G1-specific inhibitor reveromycin A	F
No-Tag	CON_IPI00027547	11391	2	91	2|SWISS-PROT:P81605|TREMBL:Q53YJ2|ENSEMBL:ENSP00000293371|REFSEQ:NP_444513|H-INV:HIT000260573|VEGA:OTTHUMP00000167817 Tax_Id=9606 Gene_Symbol=DCD Dermcidin	F
No-Tag	YCL028W	42554	2	91	RNQ1 [PIN(+)] prion, an infectious protein conformation that is generally an ordered protein aggregate	F
No-Tag	YIL051C	15955	2	87	MMF1 Mitochondrial protein involved in maintenance of the mitochondrial genome	F
No-Tag	YBR283C	53506	2	86	SSH1 Subunit of the Ssh1 translocon complex; Sec61p homolog involved in co-translational pathway of protein translocation; not essential	F
No-Tag	YOR310C	56978	2	84	NOP58 Protein involved in pre-rRNA processing, 18S rRNA synthesis, and snoRNA synthesis; component of the small subunit processome complex, which is required for processing of pre-18S rRNA	F
No-Tag	YKL120W	35302	2	79	OAC1 Mitochondrial inner membrane transporter, transports oxaloacetate, sulfate, thiosulfate, and isopropylmalate; member of the mitochondrial carrier family	F
No-Tag	YNR050C	49115	2	76	LYS9 Saccharopine dehydrogenase (NADP+, L-glutamate-forming); catalyzes the formation of saccharopine from alpha-aminoadipate 6-semialdehyde, the seventh step in lysine biosynthesis pathway; exhibits genetic and physical interactions with TRM112	F
No-Tag	YDR155C	17494	2	73	CPR1 Cytoplasmic peptidyl-prolyl cis-trans isomerase (cyclophilin), catalyzes the cis-trans isomerization of peptide bonds N-terminal to proline residues; binds the drug cyclosporin A	F
No-Tag	YLL045C	28151	2	69	RPL8B Ribosomal protein L4 of the large (60S) ribosomal subunit, nearly identical to Rpl8Ap and has similarity to rat L7a ribosomal protein; mutation results in decreased amounts of free 60S subunits	F
No-Tag	YJL012C	83331	2	65	VTC4 Vacuolar membrane protein involved in vacuolar polyphosphate accumulation; functions as a regulator of vacuolar H+-ATPase activity and vacuolar transporter chaperones; involved in non-autophagic vacuolar fusion	F
No-Tag	YBL072C	22590	2	64	RPS8A Protein component of the small (40S) ribosomal subunit; identical to Rps8Bp and has similarity to rat S8 ribosomal protein	F
No-Tag	YLR325C	8821	2	63	RPL38 Protein component of the large (60S) ribosomal subunit, has similarity to rat L38 ribosomal protein	F
No-Tag	YAL003W	22670	2	60	EFB1 Translation elongation factor 1 beta; stimulates nucleotide exchange to regenerate EF-1 alpha-GTP for the next elongation cycle; part of the EF-1 complex, which facilitates binding of aminoacyl-tRNA to the ribosomal A site	F
No-Tag	CON_IPI00554711	82434	2	56	3|SWISS-PROT:P14923|TREMBL:Q7KZ86|ENSEMBL:ENSP00000311113;ENSP00000377507;ENSP00000377508|REFSEQ:NP_002221;NP_068831|H-INV:HIT000327559|VEGA:OTTHUMP00000164732;OTTHUMP00000164735;OTTHUMP00000164738 Tax_Id=9606 Gene_Symbol=JUP Junction plakoglobin	F
No-Tag	YPL081W	22429	2	53	RPS9A Protein component of the small (40S) ribosomal subunit; nearly identical to Rps9Bp and has similarity to E. coli S4 and rat S9 ribosomal proteins	F
No-Tag	YEL046C	43187	2	50	GLY1 Threonine aldolase, catalyzes the cleavage of L-allo-threonine and L-threonine to glycine; involved in glycine biosynthesis	F
No-Tag	YHL001W	15201	2	50	RPL14B Protein component of the large (60S) ribosomal subunit, nearly identical to Rpl14Ap and has similarity to rat L14 ribosomal protein	F
No-Tag	YER043C	49721	2	45	SAH1 S-adenosyl-L-homocysteine hydrolase, catabolizes S-adenosyl-L-homocysteine which is formed after donation of the activated methyl group of S-adenosyl-L-methionine (AdoMet) to an acceptor	F
No-Tag	YBR045C	66310	2	40	GIP1 Meiosis-specific regulatory subunit of the Glc7p protein phosphatase, regulates spore wall formation and septin organization, required for expression of some late meiotic genes and for normal localization of Glc7p	F
No-Tag	YBR106W	21180	2	40	PHO88 Probable membrane protein, involved in phosphate transport; pho88 pho86 double null mutant exhibits enhanced synthesis of repressible acid phosphatase at high inorganic phosphate concentrations	F
No-Tag	YCR053W	57553	2	34	THR4 Threonine synthase, conserved protein that catalyzes formation of threonine from 0-phosphohomoserine; expression is regulated by the GCN4-mediated general amino acid control pathway	F
No-Tag	YDL185W	119246	2	34	TFP1 Subunit A of the eight-subunit V1 peripheral membrane domain of the vacuolar H+-ATPase; protein precursor undergoes self-catalyzed splicing to yield the extein Tfp1p and the intein Vde (PI-SceI), which is a site-specific endonuclease	F
No-Tag	YFL045C	29216	2	34	SEC53 Phosphomannomutase, involved in synthesis of GDP-mannose and dolichol-phosphate-mannose; required for folding and glycosylation of secretory proteins in the ER lumen	F
No-Tag	YGL105W	42229	2	33	ARC1 Protein that binds tRNA and methionyl- and glutamyl-tRNA synthetases (Mes1p and Gus1p), delivering tRNA to them, stimulating catalysis, and ensuring their localization to the cytoplasm; also binds quadruplex nucleic acids	F
No-Tag	YGL245W	81191	2	33	GUS1 Glutamyl-tRNA synthetase (GluRS), forms a complex with methionyl-tRNA synthetase (Mes1p) and Arc1p; complex formation increases the catalytic efficiency of both tRNA synthetases and ensures their correct localization to the cytoplasm	F
No-Tag	YJR077C	32962	2	29	MIR1 Mitochondrial phosphate carrier, imports inorganic phosphate into mitochondria; functionally redundant with Pic2p but more abundant than Pic2p under normal conditions; phosphorylated	F
No-Tag	YNL209W	66668	1	2525	SSB2 Cytoplasmic ATPase that is a ribosome-associated molecular chaperone, functions with J-protein partner Zuo1p; may be involved in the folding of newly-synthesized polypeptide chains; member of the HSP70 family; homolog of SSB1	F
No-Tag	YJR009C	35938	1	1170	TDH2 Glyceraldehyde-3-phosphate dehydrogenase, isozyme 2, involved in glycolysis and gluconeogenesis; tetramer that catalyzes the reaction of glyceraldehyde-3-phosphate to 1,3 bis-phosphoglycerate; detected in the cytoplasm and cell-wall	F
No-Tag	YML045W	199200	1	834	YML045W Retrotransposon TYA Gag and TYB Pol genes; transcribed/translated as one unit; polyprotein is processed to make a nucleocapsid-like protein (Gag), reverse transcriptase (RT), protease (PR), and integrase (IN); similar to retroviral genes	F
No-Tag	YAR010C	49270	1	821	YAR010C Retrotransposon TYA Gag gene co-transcribed with TYB Pol; in YARCTY1-1 TYB is mutant and probably non-functional	F
No-Tag	YGL054C	16034	1	261	ERV14 Protein localized to COPII-coated vesicles, involved in vesicle formation and incorporation of specific secretory cargo; required for the delivery of bud-site selection protein Axl2p to cell surface; related to Drosophila cornichon	F
No-Tag	CON_IPI00797471	41792	1	253	3|VEGA:OTTHUMP00000167629 Tax_Id=9606 Gene_Symbol=KRT80 42 kDa protein	F
No-Tag	YBL005W-A	49539	1	248	YBL005W Retrotransposon TYA Gag gene co-transcribed with TYB Pol; translated as TYA or TYA-TYB polyprotein; Gag is a nucleocapsid protein that is the structural constituent of virus-like particles (VLPs); similar to retroviral Gag	F
No-Tag	YLR058C	52471	1	183	SHM2 Cytosolic serine hydroxymethyltransferase, converts serine to glycine plus 5,10 methylenetetrahydrofolate; major isoform involved in generating precursors for purine, pyrimidine, amino acid, and lipid biosynthesis	F
No-Tag	YGR118W	16142	1	182	RPS23A Ribosomal protein 28 (rp28) of the small (40S) ribosomal subunit, required for translational accuracy; nearly identical to Rps23Bp and similar to E. coli S12 and rat S23 ribosomal proteins; deletion of both RPS23A and RPS23B is lethal	F
No-Tag	CON_IPI00789134	28024	1	176	1|TREMBL:A4UCT1;Q16768;Q5ZEY3|ENSEMBL:ENSP00000380065|VEGA:OTTHUMP00000174433 Tax_Id=9606 Gene_Symbol=GAPDH Glyceraldehyde 3-phosphate dehydrogenase	F
No-Tag	YOL127W	15748	1	153	RPL25 Primary rRNA-binding ribosomal protein component of the large (60S) ribosomal subunit, has similarity to E. coli L23 and rat L23a ribosomal proteins; binds to 26S rRNA via a conserved C-terminal motif	F
No-Tag	YML056C	56871	1	134	IMD4 Inosine monophosphate dehydrogenase, catalyzes the first step of GMP biosynthesis, member of a four-gene family in S. cerevisiae, constitutively expressed	F
No-Tag	YGL234W	86356	1	123	ADE5 Bifunctional enzyme of the ~de novo~ purine nucleotide biosynthetic pathway, contains aminoimidazole ribotide synthetase and glycinamide ribotide synthetase activities	F
No-Tag	YPR028W	20257	1	116	YOP1 Membrane protein that interacts with Yip1p to mediate membrane traffic; overexpression results in cell death and accumulation of internal cell membranes; regulates vesicular traffic in stressed cells	F
No-Tag	YLR150W	29977	1	98	STM1 Protein required for optimal translation under nutrient stress; involved in TOR signaling pathway; binds G4 quadruplex and purine motif triplex nucleic acid; acts with Cdc13p to maintain telomere structure	F
No-Tag	YPL218W	21494	1	94	SAR1 GTPase, GTP-binding protein of the ARF family, component of COPII coat of vesicles; required for transport vesicle formation during ER to Golgi protein transport	F
No-Tag	YGL103W	16711	1	89	RPL28 Ribosomal protein of the large (60S) ribosomal subunit, has similarity to E. coli L15 and rat L27a ribosomal proteins; may have peptidyl transferase activity; can mutate to cycloheximide resistance	F
No-Tag	YLR303W	48699	1	83	MET17 Methionine and cysteine synthase (O-acetyl homoserine-O-acetyl serine sulfhydrylase), required for sulfur amino acid synthesis	F
No-Tag	YDR345C	63371	1	80	HXT3 Low affinity glucose transporter of the major facilitator superfamily, expression is induced in low or high glucose conditions	F
No-Tag	YCL009C	34308	1	78	ILV6 Regulatory subunit of acetolactate synthase, which catalyzes the first step of branched-chain amino acid biosynthesis; enhances activity of the Ilv2p catalytic subunit, localizes to mitochondria	F
No-Tag	YDR321W	41939	1	78	ASP1 Cytosolic L-asparaginase, involved in asparagine catabolism	F
No-Tag	YPR163C	48493	1	73	TIF3 Translation initiation factor eIF-4B, has RNA annealing activity; contains an RNA recognition motif and binds to single-stranded RNA	F
No-Tag	YKL182W	229403	1	66	FAS1 Beta subunit of fatty acid synthetase, which catalyzes the synthesis of long-chain saturated fatty acids; contains acetyltransacylase, dehydratase, enoyl reductase, malonyl transacylase, and palmitoyl transacylase activities	F
No-Tag	YDR086C	8995	1	62	SSS1 Subunit of the Sec61p translocation complex (Sec61p-Sss1p-Sbh1p) that forms a channel for passage of secretory proteins through the endoplasmic reticulum membrane, and of the Ssh1p complex (Ssh1p-Sbh2p-Sss1p); interacts with Ost4p and Wbp1p	F
No-Tag	YML063W	28852	1	59	RPS1B Ribosomal protein 10 (rp10) of the small (40S) subunit; nearly identical to Rps1Ap and has similarity to rat S3a ribosomal protein	F
No-Tag	YML123C	65025	1	59	PHO84 High-affinity inorganic phosphate (Pi) transporter and low-affinity manganese transporter; regulated by Pho4p and Spt7p; mutation confers resistance to arsenate; exit from the ER during maturation requires Pho86p	F
No-Tag	YOL038W	28650	1	58	PRE6 Alpha 4 subunit of the 20S proteasome; may replace alpha 3 subunit (Pre9p) under stress conditions to create a more active proteasomal isoform; GFP-fusion protein relocates from cytosol to the mitochondrial surface upon oxidative stress	F
No-Tag	YEL027W	16682	1	57	CUP5 Proteolipid subunit of the vacuolar H(+)-ATPase V0 sector (subunit c; dicyclohexylcarbodiimide binding subunit); required for vacuolar acidification and important for copper and iron metal ion homeostasis	F
No-Tag	YBR286W	60328	1	56	APE3 Vacuolar aminopeptidase Y, processed to mature form by Prb1p	F
No-Tag	YDR025W	17852	1	56	RPS11A Protein component of the small (40S) ribosomal subunit; identical to Rps11Bp and has similarity to E. coli S17 and rat S11 ribosomal proteins	F
No-Tag	YIL078W	85151	1	56	THS1 Threonyl-tRNA synthetase, essential cytoplasmic protein	F
No-Tag	YLR109W	19274	1	56	AHP1 Thiol-specific peroxiredoxin, reduces hydroperoxides to protect against oxidative damage; function in vivo requires covalent conjugation to Urm1p	F
No-Tag	YFL038C	23428	1	55	YPT1 Ras-like small GTPase, involved in the ER-to-Golgi step of the secretory pathway; complex formation with the Rab escort protein Mrs6p is required for prenylation of Ypt1p by protein geranylgeranyltransferase type II (Bet2p-Bet4p)	F
No-Tag	YNL044W	19513	1	55	YIP3 Protein localized to COPII vesicles, proposed to be involved in ER to Golgi transport; interacts with members of the Rab GTPase family and Yip1p; also interacts with Rtn1p	F
No-Tag	YHR121W	21357	1	54	LSM12 Protein of unknown function that may function in RNA processing; interacts with Pbp1p and Pbp4p and associates with ribosomes; contains an RNA-binding LSM domain and an AD domain; GFP-fusion protein is induced by the DNA-damaging agent MMS	F
No-Tag	YHL033C	28164	1	53	RPL8A Ribosomal protein L4 of the large (60S) ribosomal subunit, nearly identical to Rpl8Bp and has similarity to rat L7a ribosomal protein; mutation results in decreased amounts of free 60S subunits	F
No-Tag	YOR298C-A	16394	1	52	MBF1 Transcriptional coactivator that bridges the DNA-binding region of Gcn4p and TATA-binding protein Spt15p; suppressor of frameshift mutations	F
No-Tag	YJR070C	36313	1	51	LIA1 Deoxyhypusine hydroxylase, a HEAT-repeat containing metalloenzyme that catalyses hypusine formation; binds to and is required for the modification of Hyp2p (eIF5A); complements S. pombe mmd1 mutants defective in mitochondrial positioning	F
No-Tag	YOR007C	37252	1	51	SGT2 Glutamine-rich cytoplasmic protein of unknown function; contains tetratricopeptide (TPR) repeats, which often mediate protein-protein interactions; has similarity to human SGT, which is a cochaperone that negatively regulates Hsp70	F
No-Tag	YHR042W	76952	1	50	NCP1 NADP-cytochrome P450 reductase; involved in ergosterol biosynthesis; associated and coordinately regulated with Erg11p	F
No-Tag	YDR032C	21010	1	49	PST2 Protein with similarity to members of a family of flavodoxin-like proteins; induced by oxidative stress in a Yap1p dependent manner; the authentic, non-tagged protein is detected in highly purified mitochondria in high-throughput studies	F
No-Tag	CON_IPI00022974	16847	1	48	1|SWISS-PROT:P12273|TREMBL:A0A963;A0A9C3;A0A9F3;A4D2I1|ENSEMBL:ENSP00000291009|REFSEQ:NP_002643|H-INV:HIT000035139|VEGA:OTTHUMP00000025313;OTTHUMP00000202101 Tax_Id=9606 Gene_Symbol=PIP Prolactin-inducible protein	F
No-Tag	YBR011C	32337	1	48	IPP1 Cytoplasmic inorganic pyrophosphatase (PPase), homodimer that catalyzes the rapid exchange of oxygens from Pi with water, highly expressed and essential for viability, active-site residues show identity to those from E. coli PPase	F
No-Tag	CON_IPI00007047	10885	1	47	1|SWISS-PROT:P05109|TREMBL:Q9UCM6|ENSEMBL:ENSP00000357721;ENSP00000357722|REFSEQ:NP_002955|H-INV:HIT000321168|VEGA:OTTHUMP00000015329;OTTHUMP00000015330 Tax_Id=9606 Gene_Symbol=S100A8 Protein S100-A8	F
No-Tag	YER056C	58563	1	47	FCY2 Purine-cytosine permease, mediates purine (adenine, guanine, and hypoxanthine) and cytosine accumulation	F
No-Tag	YGR155W	56044	1	47	CYS4 Cystathionine beta-synthase, catalyzes the synthesis of cystathionine from serine and homocysteine, the first committed step in cysteine biosynthesis; mutations in the human ortholog cause homocystinuria	F
No-Tag	YKR031C	195995	1	47	SPO14 Phospholipase D, catalyzes the hydrolysis of phosphatidylcholine, producing choline and phosphatidic acid; involved in Sec14p-independent secretion; required for meiosis and spore formation; differently regulated in secretion and meiosis	F
No-Tag	YJR104C	15959	1	46	SOD1 Cytosolic copper-zinc superoxide dismutase; some mutations are analogous to those that cause ALS (amyotrophic lateral sclerosis) in humans	F
No-Tag	YGL062W	130702	1	43	PYC1 Pyruvate carboxylase isoform, cytoplasmic enzyme that converts pyruvate to oxaloacetate; highly similar to isoform Pyc2p but differentially regulated; mutations in the human homolog are associated with lactic acidosis	F
No-Tag	YML012W	24206	1	43	ERV25 Protein that forms a heterotrimeric complex with Erp1, Erp2p, and Emp24, member of the p24 family involved in endoplasmic reticulum to Golgi transport	F
No-Tag	YBR127C	57770	1	42	VMA2 Subunit B of the eight-subunit V1 peripheral membrane domain of the vacuolar H+-ATPase (V-ATPase), an electrogenic proton pump found throughout the endomembrane system; contains nucleotide binding sites; also detected in the cytoplasm	F
No-Tag	YGR240C	108587	1	41	PFK1 Alpha subunit of heterooctameric phosphofructokinase involved in glycolysis, indispensable for anaerobic growth, activated by fructose-2,6-bisphosphate and AMP, mutation inhibits glucose induction of cell cycle-related genes	F
No-Tag	YOR270C	95866	1	41	VPH1 Subunit a of vacuolar-ATPase V0 domain, one of two isoforms (Vph1p and Stv1p); Vph1p is located in V-ATPase complexes of the vacuole while Stv1p is located in V-ATPase complexes of the Golgi and endosomes	F
No-Tag	YJR048W	12345	1	40	CYC1 Cytochrome c, isoform 1; electron carrier of the mitochondrial intermembrane space that transfers electrons from ubiquinone-cytochrome c oxidoreductase to cytochrome c oxidase during cellular respiration	F
No-Tag	YKL042W	42359	1	40	SPC42 Central plaque component of spindle pole body (SPB); involved in SPB duplication, may facilitate attachment of the SPB to the nuclear membrane	F
No-Tag	YKL104C	80909	1	40	GFA1 Glutamine-fructose-6-phosphate amidotransferase, catalyzes the formation of glucosamine-6-P and glutamate from fructose-6-P and glutamine in the first step of chitin biosynthesis	F
No-Tag	YBR079C	110333	1	38	RPG1 Subunit of the core complex of translation initiation factor 3(eIF3), essential for translation; part of a subcomplex (Prt1p-Rpg1p-Nip1p) that stimulates binding of mRNA and tRNA(i)Met to ribosomes	F
No-Tag	YHR027C	109880	1	38	RPN1 Non-ATPase base subunit of the 19S regulatory particle of the 26S proteasome; may participate in the recognition of several ligands of the proteasome; contains a leucine-rich repeat (LRR) domain, a site for protein?protein interactions	F
No-Tag	YLR436C	145418	1	38	ECM30 Non-essential protein of unknown function	F
No-Tag	YOR167C	7587	1	37	RPS28A Protein component of the small (40S) ribosomal subunit; nearly identical to Rps28Bp and has similarity to rat S28 ribosomal protein	F
No-Tag	YBR191W	18288	1	36	RPL21A Protein component of the large (60S) ribosomal subunit, nearly identical to Rpl21Bp and has similarity to rat L21 ribosomal protein	F
No-Tag	YDL208W	17168	1	35	NHP2 Nuclear protein related to mammalian high mobility group (HMG) proteins, essential for function of H/ACA-type snoRNPs, which are involved in 18S rRNA processing	F
No-Tag	YNL010W	27691	1	34	YNL010W Putative protein of unknown function with similarity to phosphoserine phosphatases; green fluorescent protein (GFP)-fusion protein localizes to the cytoplasm and nucleus; homozygous diploid mutant shows an increase in glycogen accumulation	F
No-Tag	YPL234C	17311	1	34	TFP3 Vacuolar ATPase V0 domain subunit c~, involved in proton transport activity; hydrophobic integral membrane protein (proteolipid) containing four transmembrane segments; N and C termini are in the vacuolar lumen	F
No-Tag	YER086W	64076	1	33	ILV1 Threonine deaminase, catalyzes the first step in isoleucine biosynthesis; expression is under general amino acid control; ILV1 locus exhibits highly positioned nucleosomes whose organization is independent of known ILV1 regulation	F
No-Tag	YER073W	56927	1	32	ALD5 Mitochondrial aldehyde dehydrogenase, involved in regulation or biosynthesis of electron transport chain components and acetate formation; activated by K+; utilizes NADP+ as the preferred coenzyme; constitutively expressed	F
No-Tag	YNL104C	68880	1	32	LEU4 Alpha-isopropylmalate synthase (2-isopropylmalate synthase); the main isozyme responsible for the first step in the leucine biosynthesis pathway	F
No-Tag	YPL231W	207388	1	32	FAS2 Alpha subunit of fatty acid synthetase, which catalyzes the synthesis of long-chain saturated fatty acids; contains beta-ketoacyl reductase and beta-ketoacyl synthase activities; phosphorylated	F
No-Tag	YGL253W	54136	1	31	HXK2 Hexokinase isoenzyme 2 that catalyzes phosphorylation of glucose in the cytosol; predominant hexokinase during growth on glucose; functions in the nucleus to repress expression of HXK1 and GLK1 and to induce expression of its own gene	F
No-Tag	YHR128W	24864	1	31	FUR1 Uracil phosphoribosyltransferase, synthesizes UMP from uracil; involved in the pyrimidine salvage pathway	F
No-Tag	YLL026W	102314	1	31	HSP104 Heat shock protein that cooperates with Ydj1p (Hsp40) and Ssa1p (Hsp70) to refold and reactivate previously denatured, aggregated proteins; responsive to stresses including: heat, ethanol, and sodium arsenite; involved in [PSI+] propagation	F
No-Tag	YAL012W	42516	1	30	CYS3 Cystathionine gamma-lyase, catalyzes one of the two reactions involved in the transsulfuration pathway that yields cysteine from homocysteine with the intermediary formation of cystathionine	F
No-Tag	YJL041W	86464	1	30	NSP1 Essential component of the nuclear pore complex, which mediates nuclear import and export	F
No-Tag	YLR216C	42444	1	30	CPR6 Peptidyl-prolyl cis-trans isomerase (cyclophilin), catalyzes the cis-trans isomerization of peptide bonds N-terminal to proline residues; binds to Hsp82p and contributes to chaperone activity	F
No-Tag	YLR378C	53074	1	30	SEC61 Essential subunit of Sec61 complex (Sec61p, Sbh1p, and Sss1p); forms a channel for SRP-dependent protein import and retrograde transport of misfolded proteins out of the ER; with Sec63 complex allows SRP-independent protein import into ER	F
No-Tag	YPL019C	96608	1	30	VTC3 Vacuolar membrane protein involved in vacuolar polyphosphate accumulation; functions as a regulator of vacuolar H+-ATPase activity and vacuolar transporter chaperones; involved in non-autophagic vacuolar fusion	F
No-Tag	YHL034C	33026	1	29	SBP1 Putative RNA binding protein; involved in translational repression and found in cytoplasmic P bodies; found associated with small nucleolar RNAs snR10 and snR11	F
No-Tag	YJL177W	20539	1	29	RPL17B Protein component of the large (60S) ribosomal subunit, nearly identical to Rpl17Ap and has similarity to E. coli L22 and rat L17 ribosomal proteins	F
No-Tag	YLR027C	46257	1	29	AAT2 Cytosolic aspartate aminotransferase, involved in nitrogen metabolism; localizes to peroxisomes in oleate-grown cells	F
No-Tag	CON_IPI00013933	334021	1	28	2|SWISS-PROT:P15924-1|ENSEMBL:ENSP00000369129|REFSEQ:NP_004406|VEGA:OTTHUMP00000016001 Tax_Id=9606 Gene_Symbol=DSP Isoform DPI of Desmoplakin	F
No-Tag	YHR190W	52143	1	28	ERG9 Farnesyl-diphosphate farnesyl transferase (squalene synthase), joins two farnesyl pyrophosphate moieties to form squalene in the sterol biosynthesis pathway	F
No-Tag	YMR131C	57454	1	28	RRB1 Essential nuclear protein involved in early steps of ribosome biogenesis; physically interacts with the ribosomal protein Rpl3p	F
No-Tag	YMR189W	115348	1	28	GCV2 P subunit of the mitochondrial glycine decarboxylase complex, required for the catabolism of glycine to 5,10-methylene-THF; expression is regulated by levels of 5,10-methylene-THF in the cytoplasm	F
No-Tag	YBR112C	107422	1	27	CYC8 General transcriptional co-repressor, acts together with Tup1p; also acts as part of a transcriptional co-activator complex that recruits the SWI/SNF and SAGA complexes to promoters; can form the prion [OCT+]	F
No-Tag	YMR319C	63265	1	27	FET4 Low-affinity Fe(II) transporter of the plasma membrane	F
No-Tag	YCR002C	37059	1	26	CDC10 Component of the septin ring of the mother-bud neck that is required for cytokinesis; septins recruit proteins to the neck and can act as a barrier to diffusion at the membrane, and they comprise the 10nm filaments seen with EM	F
No-Tag	YHR179W	44983	1	26	OYE2 Widely conserved NADPH oxidoreductase containing flavin mononucleotide (FMN), homologous to Oye3p with slight differences in ligand binding and catalytic properties; may be involved in sterol metabolism	F
No-Tag	YKL079W	74096	1	26	SMY1 Protein that interacts with Myo2p, proposed to be involved in exocytosis; N-terminal domain is related to the motor domain of kinesins	F
No-Tag	YBL039C	65125	1	25	URA7 Major CTP synthase isozyme (see also URA8), catalyzes the ATP-dependent transfer of the amide nitrogen from glutamine to UTP, forming CTP, the final step in de novo biosynthesis of pyrimidines; involved in phospholipid biosynthesis	F
No-Tag	YIL033C	47304	1	25	BCY1 Regulatory subunit of the cyclic AMP-dependent protein kinase (PKA), a component of a signaling pathway that controls a variety of cellular processes, including metabolism, cell cycle, stress response, stationary phase, and sporulation	F

## Sheet: E2_Scc2-TAP
Sample	Accession Number	Mass	peptides	Score	Description	F
Scc2	YDR180W	172134	144	18697	SCC2 Subunit of cohesin loading factor (Scc2p-Scc4p), a complex required for loading of cohesin complexes onto chromosomes; involved in establishing sister chromatid cohesion during DSB repair via histone H2AX; evolutionarily-conserved adherin	F
Scc2	YLR249W	116727	61	3149	YEF3 Translational elongation factor 3, stimulates the binding of aminoacyl-tRNA (AA-tRNA) to ribosomes by releasing EF-1 alpha from the ribosomal complex; contains two ABC cassettes; binds and hydrolyses ATP	F
Scc2	YER147C	73120	60	5702	SCC4 Subunit of cohesin loading factor (Scc2p-Scc4p), a complex required for the loading of cohesin complexes onto chromosomes; involved in establishing sister chromatid cohesion during double-strand break repair via phosphorylated histone H2AX	F
Scc2	YOR133W	93686	57	3106	EFT1 Elongation factor 2 (EF-2), also encoded by EFT2; catalyzes ribosomal translocation during protein synthesis; contains diphthamide, the unique posttranslationally modified histidine residue specifically ADP-ribosylated by diphtheria toxin	F
Scc2	YJL130C	246283	52	2236	URA2 Bifunctional carbamoylphosphate synthetase (CPSase)-aspartate transcarbamylase (ATCase), catalyzes the first two enzymatic steps in the de novo biosynthesis of pyrimidines; both activities are subject to feedback inhibition by UTP	F
Scc2	YAL038W	54909	50	2605	CDC19 Pyruvate kinase, functions as a homotetramer in glycolysis to convert phosphoenolpyruvate to pyruvate, the input for aerobic (TCA cycle) or anaerobic (glucose fermentation) respiration	F
Scc2	YML039W	199248	47	2867	YML039W Retrotransposon TYA Gag and TYB Pol genes; transcribed/translated as one unit; polyprotein is processed to make a nucleocapsid-like protein (Gag), reverse transcriptase (RT), protease (PR), and integrase (IN); similar to retroviral genes	F
Scc2	YLL024C	69599	45	4244	SSA2 ATP binding protein involved in protein folding and vacuolar import of proteins; member of heat shock protein 70 (HSP70) family; associated with the chaperonin-containing T-complex; present in the cytoplasm, vacuolar membrane and cell wall	F
Scc2	YHR174W	46942	44	5635	ENO2 Enolase II, a phosphopyruvate hydratase that catalyzes the conversion of 2-phosphoglycerate to phosphoenolpyruvate during glycolysis and the reverse reaction during gluconeogenesis; expression is induced in response to glucose	F
Scc2	YGL008C	100069	43	3966	PMA1 Plasma membrane H+-ATPase, pumps protons out of the cell; major regulator of cytoplasmic pH and plasma membrane potential; part of the P2 subgroup of cation-transporting ATPases	F
Scc2	YGR192C	35838	41	4071	TDH3 Glyceraldehyde-3-phosphate dehydrogenase, isozyme 3, involved in glycolysis and gluconeogenesis; tetramer that catalyzes the reaction of glyceraldehyde-3-phosphate to 1,3 bis-phosphoglycerate; detected in the cytoplasm and cell-wall	F
Scc2	CON_IPI00220327	66149	40	4133	3|SWISS-PROT:P04264|ENSEMBL:ENSP00000252244|REFSEQ:NP_006112|H-INV:HIT000261150|VEGA:OTTHUMP00000167602 Tax_Id=9606 Gene_Symbol=KRT1 Keratin, type II cytoskeletal 1	F
Scc2	YLR044C	61685	40	3387	PDC1 Major of three pyruvate decarboxylase isozymes, key enzyme in alcoholic fermentation, decarboxylates pyruvate to acetaldehyde; subject to glucose-, ethanol-, and autoregulation; involved in amino acid catabolism	F
Scc2	YMR229C	193700	36	1373	RRP5 RNA binding protein with preference for single stranded tracts of U~s involved in synthesis of both 18S and 5.8S rRNAs; component of both the ribosomal small subunit (SSU) processosome and the 90S preribosome	F
Scc2	YNL209W	66668	35	3258	SSB2 Cytoplasmic ATPase that is a ribosome-associated molecular chaperone, functions with J-protein partner Zuo1p; may be involved in the folding of newly-synthesized polypeptide chains; member of the HSP70 family; homolog of SSB1	F
Scc2	CON_IPI00009865	59703	35	3241	2|SWISS-PROT:P13645|ENSEMBL:ENSP00000269576|REFSEQ:NP_000412|H-INV:HIT000051206|VEGA:OTTHUMP00000165049;OTTHUMP00000181319 Tax_Id=9606 Gene_Symbol=KRT10 Keratin, type I cytoskeletal 10	F
Scc2	YCR012W	44768	35	2093	PGK1 3-phosphoglycerate kinase, catalyzes transfer of high-energy phosphoryl groups from the acyl phosphate of 1,3-bisphosphoglycerate to ADP to produce ATP; key enzyme in glycolysis and gluconeogenesis	F
Scc2	CON_IPI00019359	62320	29	1784	3|SWISS-PROT:P35527|ENSEMBL:ENSP00000246662|REFSEQ:NP_000217|H-INV:HIT000326846|VEGA:OTTHUMP00000164967;OTTHUMP00000181348 Tax_Id=9606 Gene_Symbol=KRT9 Keratin, type I cytoskeletal 9	F
Scc2	YPL240C	81356	28	2265	HSP82 Hsp90 chaperone required for pheromone signaling and negative regulation of Hsf1p; docks with Tom70p for mitochondrial preprotein delivery; promotes telomerase DNA binding and nucleotide addition; interacts with Cns1p, Cpr6p, Cpr7p, Sti1p	F
Scc2	YDL185W	119246	28	653	TFP1 Subunit A of the eight-subunit V1 peripheral membrane domain of the vacuolar H+-ATPase; protein precursor undergoes self-catalyzed splicing to yield the extein Tfp1p and the intein Vde (PI-SceI), which is a site-specific endonuclease	F
Scc2	YPR080W	50400	26	2366	TEF1 Translational elongation factor EF-1 alpha; also encoded by TEF2; functions in the binding reaction of aminoacyl-tRNA (AA-tRNA) to ribosomes	F
Scc2	YER165W	64475	25	2171	PAB1 Poly(A) binding protein, part of the 3~-end RNA-processing complex, mediates interactions between the 5~ cap structure and the 3~ mRNA poly(A) tail, involved in control of poly(A) tail length, interacts with translation factor eIF-4G	F
Scc2	YHR020W	77851	25	1427	YHR020W Protein of unknown function that may interact with ribosomes, based on co-purification experiments; has similarity to proline-tRNA ligase; YHR020W is an essential gene	F
Scc2	YGL009C	86368	25	892	LEU1 Isopropylmalate isomerase, catalyzes the second step in the leucine biosynthesis pathway	F
Scc2	CON_IPI00021304	66110	24	1563	1|SWISS-PROT:P35908|ENSEMBL:ENSP00000310861|REFSEQ:NP_000414|H-INV:HIT000197028|VEGA:OTTHUMP00000167603 Tax_Id=9606 Gene_Symbol=KRT2 Keratin, type II cytoskeletal 2 epidermal	F
Scc2	CON_IPI00217963	51578	24	1406	3|SWISS-PROT:P08779|TREMBL:A8K488;Q16195|ENSEMBL:ENSP00000301653|REFSEQ:NP_005548|H-INV:HIT000052148|VEGA:OTTHUMP00000164740;OTTHUMP00000183331 Tax_Id=9606 Gene_Symbol=KRT16 Keratin, type I cytoskeletal 16	F
Scc2	YJL109C	200869	24	1143	UTP10 Nucleolar protein, component of the small subunit (SSU) processome containing the U3 snoRNA that is involved in processing of pre-18S rRNA	F
Scc2	YGL195W	297995	24	952	GCN1 Positive regulator of the Gcn2p kinase activity, forms a complex with Gcn20p; proposed to stimulate Gcn2p activation by an uncharged tRNA	F
Scc2	YKL060C	39881	23	1548	FBA1 Fructose 1,6-bisphosphate aldolase, required for glycolysis and gluconeogenesis; catalyzes conversion of fructose 1,6 bisphosphate to glyceraldehyde-3-P and dihydroxyacetone-P; locates to mitochondrial outer surface upon oxidative stress	F
Scc2	YDL182W	47526	23	1519	LYS20 Homocitrate synthase isozyme, catalyzes the condensation of acetyl-CoA and alpha-ketoglutarate to form homocitrate, which is the first step in the lysine biosynthesis pathway; highly similar to the other isozyme, Lys21p	F
Scc2	YLL045C	28151	23	1290	RPL8B Ribosomal protein L4 of the large (60S) ribosomal subunit, nearly identical to Rpl8Ap and has similarity to rat L7a ribosomal protein; mutation results in decreased amounts of free 60S subunits	F
Scc2	YHR183W	53908	23	1179	GND1 6-phosphogluconate dehydrogenase (decarboxylating), catalyzes an NADPH regenerating reaction in the pentose phosphate pathway; required for growth on D-glucono-delta-lactone and adaptation to oxidative stress	F
Scc2	YGR240C	108587	23	1150	PFK1 Alpha subunit of heterooctameric phosphofructokinase involved in glycolysis, indispensable for anaerobic growth, activated by fructose-2,6-bisphosphate and AMP, mutation inhibits glucose induction of cell cycle-related genes	F
Scc2	YPL061W	54779	23	1083	ALD6 Cytosolic aldehyde dehydrogenase, activated by Mg2+ and utilizes NADP+ as the preferred coenzyme; required for conversion of acetaldehyde to acetate; constitutively expressed; locates to the mitochondrial outer surface upon oxidative stress	F
Scc2	YDL014W	34615	23	768	NOP1 Nucleolar protein, component of the small subunit processome complex, which is required for processing of pre-18S rRNA; has similarity to mammalian fibrillarin	F
Scc2	YKL182W	229403	22	1105	FAS1 Beta subunit of fatty acid synthetase, which catalyzes the synthesis of long-chain saturated fatty acids; contains acetyltransacylase, dehydratase, enoyl reductase, malonyl transacylase, and palmitoyl transacylase activities	F
Scc2	YOL086C	37282	22	1075	ADH1 Alcohol dehydrogenase, fermentative isozyme active as homo- or heterotetramers; required for the reduction of acetaldehyde to ethanol, the last step in the glycolytic pathway	F
Scc2	YNL178W	26543	21	2444	RPS3 Protein component of the small (40S) ribosomal subunit, has apurinic/apyrimidinic (AP) endonuclease activity; essential for viability; has similarity to E. coli S3 and rat S3 ribosomal proteins	F
Scc2	YLR342W	216594	21	1205	FKS1 Catalytic subunit of 1,3-beta-D-glucan synthase, functionally redundant with alternate catalytic subunit Gsc2p; binds to regulatory subunit Rho1p; involved in cell wall synthesis and maintenance; localizes to sites of cell wall remodeling	F
Scc2	YLR197W	57057	21	1049	NOP56 Essential evolutionarily-conserved nucleolar protein component of the box C/D snoRNP complexes that direct 2~-O-methylation of pre-rRNA during its maturation; overexpression causes spindle orientation defects	F
Scc2	YJL074C	141421	20	1034	SMC3 Subunit of the multiprotein cohesin complex required for sister chromatid cohesion in mitotic cells; also required, with Rec8p, for cohesion and recombination during meiosis; phylogenetically conserved SMC chromosomal ATPase family member	F
Scc2	YFL008W	141536	20	538	SMC1 Subunit of the multiprotein cohesin complex, essential protein involved in chromosome segregation and in double-strand DNA break repair; SMC chromosomal ATPase family member, binds DNA with a preference for DNA with secondary structure	F
Scc2	YBR127C	57770	19	1771	VMA2 Subunit B of the eight-subunit V1 peripheral membrane domain of the vacuolar H+-ATPase (V-ATPase), an electrogenic proton pump found throughout the endomembrane system; contains nucleotide binding sites; also detected in the cytoplasm	F
Scc2	YGL120C	87906	19	1163	PRP43 RNA helicase in the DEAH-box family, functions in both RNA polymerase I and polymerase II transcript metabolism, involved in release of the lariat-intron from the spliceosome	F
Scc2	YHR064C	58316	19	1093	SSZ1 Hsp70 protein that interacts with Zuo1p (a DnaJ homolog) to form a ribosome-associated complex that binds the ribosome via the Zuo1p subunit; also involved in pleiotropic drug resistance via sequential activation of PDR1 and PDR5; binds ATP	F
Scc2	YFL039C	41891	19	693	ACT1 Actin, structural protein involved in cell polarization, endocytosis, and other cytoskeletal functions	F
Scc2	YLR441C	28783	19	593	RPS1A Ribosomal protein 10 (rp10) of the small (40S) subunit; nearly identical to Rps1Bp and has similarity to rat S3a ribosomal protein	F
Scc2	YOR063W	43844	19	560	RPL3 Protein component of the large (60S) ribosomal subunit, has similarity to E. coli L3 and rat L3 ribosomal proteins; involved in the replication and maintenance of killer double stranded RNA virus	F
Scc2	YLR355C	44512	18	2392	ILV5 Acetohydroxyacid reductoisomerase, mitochondrial protein involved in branched-chain amino acid biosynthesis, also required for maintenance of wild-type mitochondrial DNA and found in mitochondrial nucleoids	F
Scc2	YDL126C	92167	18	1325	CDC48 ATPase in ER, nuclear membrane and cytosol with homology to mammalian p97; in a complex with Npl4p and Ufd1p participates in retrotranslocation of ubiquitinated proteins from the ER into the cytosol for degradation by the proteasome	F
Scc2	YBR031W	39125	18	1157	RPL4A N-terminally acetylated protein component of the large (60S) ribosomal subunit, nearly identical to Rpl4Bp and has similarity to E. coli L4 and rat L4 ribosomal proteins	F
Scc2	YER110C	123038	18	1070	KAP123 Karyopherin beta, mediates nuclear import of ribosomal proteins prior to assembly into ribosomes and import of histones H3 and H4; localizes to the nuclear pore, nucleus, and cytoplasm; exhibits genetic interactions with RAI1	F
Scc2	YGL076C	27621	18	866	RPL7A Protein component of the large (60S) ribosomal subunit, nearly identical to Rpl7Bp and has similarity to E. coli L30 and rat L7 ribosomal proteins; contains a conserved C-terminal Nucleic acid Binding Domain (NDB2)	F
Scc2	YMR116C	34898	17	845	ASC1 G-protein beta subunit and guanine nucleotide dissociation inhibitor for Gpa2p; ortholog of RACK1 that inhibits translation; core component of the small (40S) ribosomal subunit; represses Gcn4p in the absence of amino acid starvation	F
Scc2	YPL106C	77604	17	829	SSE1 ATPase that is a component of the heat shock protein Hsp90 chaperone complex; binds unfolded proteins; member of the heat shock protein 70 (HSP70) family; localized to the cytoplasm	F
Scc2	YNR050C	49115	17	655	LYS9 Saccharopine dehydrogenase (NADP+, L-glutamate-forming); catalyzes the formation of saccharopine from alpha-aminoadipate 6-semialdehyde, the seventh step in lysine biosynthesis pathway; exhibits genetic and physical interactions with TRM112	F
Scc2	YLR340W	33696	17	409	RPP0 Conserved ribosomal protein P0 similar to rat P0, human P0, and E. coli L10e; shown to be phosphorylated on serine 302	F
Scc2	CON_IPI00300725	60293	16	1443	7|SWISS-PROT:P02538|TREMBL:A8K2I0;B2R853;B4DRU6;B4DWU6|ENSEMBL:ENSP00000369317|REFSEQ:NP_005545|H-INV:HIT000033986|VEGA:OTTHUMP00000167615 Tax_Id=9606 Gene_Symbol=KRT6A Keratin, type II cytoskeletal 6A	F
Scc2	YOR204W	65741	16	937	DED1 ATP-dependent DEAD (Asp-Glu-Ala-Asp)-box RNA helicase, required for translation initiation of all yeast mRNAs; mutations in human DEAD-box DBY are a frequent cause of male infertility	F
Scc2	YCL018W	39043	16	837	LEU2 Beta-isopropylmalate dehydrogenase (IMDH), catalyzes the third step in the leucine biosynthesis pathway	F
Scc2	YOR375C	49881	16	770	GDH1 NADP(+)-dependent glutamate dehydrogenase, synthesizes glutamate from ammonia and alpha-ketoglutarate; rate of alpha-ketoglutarate utilization differs from Gdh3p; expression regulated by nitrogen and carbon sources	F
Scc2	YGL253W	54136	16	738	HXK2 Hexokinase isoenzyme 2 that catalyzes phosphorylation of glucose in the cytosol; predominant hexokinase during growth on glucose; functions in the nucleus to repress expression of HXK1 and GLK1 and to induce expression of its own gene	F
Scc2	YPR074C	73874	16	729	TKL1 Transketolase, similar to Tkl2p; catalyzes conversion of xylulose-5-phosphate and ribose-5-phosphate to sedoheptulose-7-phosphate and glyceraldehyde-3-phosphate in the pentose phosphate pathway; needed for synthesis of aromatic amino acids	F
Scc2	YHR007C	60909	16	628	ERG11 Lanosterol 14-alpha-demethylase, catalyzes the C-14 demethylation of lanosterol to form 4,4~~-dimethyl cholesta-8,14,24-triene-3-beta-ol in the ergosterol biosynthesis pathway; member of the cytochrome P450 family	F
Scc2	YLR075W	25573	16	578	RPL10 Protein component of the large (60S) ribosomal subunit, responsible for joining the 40S and 60S subunits; regulates translation initiation; has similarity to rat L10 ribosomal protein and to members of the QM gene family	F
Scc2	YDR050C	26893	16	545	TPI1 Triose phosphate isomerase, abundant glycolytic enzyme; mRNA half-life is regulated by iron availability; transcription is controlled by activators Reb1p, Gcr1p, and Rap1p through binding sites in the 5~ non-coding region	F
Scc2	YJR123W	25080	15	1495	RPS5 Protein component of the small (40S) ribosomal subunit, the least basic of the non-acidic ribosomal proteins; phosphorylated in vivo; essential for viability; has similarity to E. coli S7 and rat S5 ribosomal proteins	F
Scc2	YKL152C	27592	15	1116	GPM1 Tetrameric phosphoglycerate mutase, mediates the conversion of 3-phosphoglycerate to 2-phosphoglycerate during glycolysis and the reverse reaction during gluconeogenesis	F
Scc2	YHR042W	76952	15	1071	NCP1 NADP-cytochrome P450 reductase; involved in ergosterol biosynthesis; associated and coordinately regulated with Erg11p	F
Scc2	YML008C	43631	15	959	ERG6 Delta(24)-sterol C-methyltransferase, converts zymosterol to fecosterol in the ergosterol biosynthetic pathway by methylating position C-24; localized to both lipid particles and mitochondrial outer membrane	F
Scc2	YJR145C	29449	15	921	RPS4A Protein component of the small (40S) ribosomal subunit; mutation affects 20S pre-rRNA processing; identical to Rps4Bp and has similarity to rat S4 ribosomal protein	F
Scc2	YML026C	17084	15	798	RPS18B Protein component of the small (40S) ribosomal subunit; nearly identical to Rps18Ap and has similarity to E. coli S13 and rat S18 ribosomal proteins	F
Scc2	YNL132W	119615	15	627	KRE33 Essential protein of unknown function; heterozygous mutant shows haploinsufficiency in K1 killer toxin resistance	F
Scc2	YBR196C	61261	14	1075	PGI1 Glycolytic enzyme phosphoglucose isomerase, catalyzes the interconversion of glucose-6-phosphate and fructose-6-phosphate; required for cell cycle progression and completion of the gluconeogenic events of sporulation	F
Scc2	YOR270C	95866	14	989	VPH1 Subunit a of vacuolar-ATPase V0 domain, one of two isoforms (Vph1p and Stv1p); Vph1p is located in V-ATPase complexes of the vacuole while Stv1p is located in V-ATPase complexes of the Golgi and endosomes	F
Scc2	YNL055C	30524	14	900	POR1 Mitochondrial porin (voltage-dependent anion channel), outer membrane protein required for the maintenance of mitochondrial osmotic stability and mitochondrial membrane permeability; phosphorylated	F
Scc2	YLR259C	60999	14	858	HSP60 Tetradecameric mitochondrial chaperonin required for ATP-dependent folding of precursor polypeptides and complex assembly; prevents aggregation and mediates protein refolding after heat shock; role in mtDNA transmission; phosphorylated	F
Scc2	YBL030C	34632	14	677	PET9 Major ADP/ATP carrier of the mitochondrial inner membrane, exchanges cytosolic ADP for mitochondrially synthesized ATP; phosphorylated; required for viability in many common lab strains carrying a mutation in the polymorphic SAL1 gene	F
Scc2	YHR190W	52143	14	560	ERG9 Farnesyl-diphosphate farnesyl transferase (squalene synthase), joins two farnesyl pyrophosphate moieties to form squalene in the sterol biosynthesis pathway	F
Scc2	YGL245W	81191	14	446	GUS1 Glutamyl-tRNA synthetase (GluRS), forms a complex with methionyl-tRNA synthetase (Mes1p) and Arc1p; complex formation increases the catalytic efficiency of both tRNA synthetases and ensures their correct localization to the cytoplasm	F
Scc2	YER043C	49721	14	422	SAH1 S-adenosyl-L-homocysteine hydrolase, catabolizes S-adenosyl-L-homocysteine which is formed after donation of the activated methyl group of S-adenosyl-L-methionine (AdoMet) to an acceptor	F
Scc2	YJL012C	83331	14	366	VTC4 Vacuolar membrane protein involved in vacuolar polyphosphate accumulation; functions as a regulator of vacuolar H+-ATPase activity and vacuolar transporter chaperones; involved in non-autophagic vacuolar fusion	F
Scc2	YKR059W	44840	13	1037	TIF1 Translation initiation factor eIF4A, identical to Tif2p; DEA(D/H)-box RNA helicase that couples ATPase activity to RNA binding and unwinding; forms a dumbbell structure of two compact domains connected by a linker; interacts with eIF4G	F
Scc2	YLR448W	19974	13	1015	RPL6B Protein component of the large (60S) ribosomal subunit, has similarity to Rpl6Ap and to rat L6 ribosomal protein; binds to 5.8S rRNA	F
Scc2	YLR432W	56948	13	949	IMD3 Inosine monophosphate dehydrogenase, catalyzes the first step of GMP biosynthesis, member of a four-gene family in S. cerevisiae, constitutively expressed	F
Scc2	YGR234W	44846	13	919	YHB1 Nitric oxide oxidoreductase, flavohemoglobin involved in nitric oxide detoxification; plays a role in the oxidative and nitrosative stress responses	F
Scc2	YJL034W	74479	13	870	KAR2 ATPase involved in protein import into the ER, also acts as a chaperone to mediate protein folding in the ER and may play a role in ER export of soluble proteins; regulates the unfolded protein response via interaction with Ire1p	F
Scc2	YPL090C	27037	13	860	RPS6A Protein component of the small (40S) ribosomal subunit; identical to Rps6Bp and has similarity to rat S6 ribosomal protein	F
Scc2	YHR019C	62681	13	786	DED81 Cytosolic asparaginyl-tRNA synthetase, required for protein synthesis, catalyzes the specific attachment of asparagine to its cognate tRNA	F
Scc2	YIL018W	27392	13	668	RPL2B Protein component of the large (60S) ribosomal subunit, identical to Rpl2Ap and has similarity to E. coli L2 and rat L8 ribosomal proteins; expression is upregulated at low temperatures	F
Scc2	YFL045C	29216	13	496	SEC53 Phosphomannomutase, involved in synthesis of GDP-mannose and dolichol-phosphate-mannose; required for folding and glycosylation of secretory proteins in the ER lumen	F
Scc2	YNR016C	250881	13	489	ACC1 Acetyl-CoA carboxylase, biotin containing enzyme that catalyzes the carboxylation of acetyl-CoA to form malonyl-CoA; required for de novo biosynthesis of long-chain fatty acids	F
Scc2	YLR153C	75787	13	423	ACS2 Acetyl-coA synthetase isoform which, along with Acs1p, is the nuclear source of acetyl-coA for histone acetylation; mutants affect global transcription; required for growth on glucose; expressed under anaerobic conditions	F
Scc2	YNL064C	45270	13	408	YDJ1 Protein chaperone involved in regulation of the HSP90 and HSP70 functions; involved in protein translocation across membranes; member of the DnaJ family	F
Scc2	YMR217W	58730	13	321	GUA1 GMP synthase, an enzyme that catalyzes the second step in the biosynthesis of GMP from inosine 5~-phosphate (IMP); transcription is not subject to regulation by guanine but is negatively regulated by nutrient starvation	F
Scc2	YJR121W	54817	12	930	ATP2 Beta subunit of the F1 sector of mitochondrial F1F0 ATP synthase, which is a large, evolutionarily conserved enzyme complex required for ATP synthesis; phosphorylated	F
Scc2	YJR045C	70585	12	883	SSC1 Mitochondrial matrix ATPase, subunit of the presequence translocase-associated protein import motor (PAM) and of SceI endonuclease; involved in protein folding and translocation into the matrix; phosphorylated; member of HSP70 family	F
Scc2	YFL037W	51233	12	843	TUB2 Beta-tubulin; associates with alpha-tubulin (Tub1p and Tub3p) to form tubulin dimer, which polymerizes to form microtubules	F
Scc2	YCR031C	14585	12	691	RPS14A Ribosomal protein 59 of the small subunit, required for ribosome assembly and 20S pre-rRNA processing; mutations confer cryptopleurine resistance; nearly identical to Rps14Bp and similar to E. coli S11 and rat S14 ribosomal proteins	F
Scc2	YGL234W	86356	12	655	ADE5 Bifunctional enzyme of the ~de novo~ purine nucleotide biosynthetic pathway, contains aminoimidazole ribotide synthetase and glycinamide ribotide synthetase activities	F
Scc2	YGL206C	187916	12	623	CHC1 Clathrin heavy chain, subunit of the major coat protein involved in intracellular protein transport and endocytosis; two heavy chains form the clathrin triskelion structural component; the light chain (CLC1) is thought to regulate function	F
Scc2	YER178W	46712	12	568	PDA1 E1 alpha subunit of the pyruvate dehydrogenase (PDH) complex, catalyzes the direct oxidative decarboxylation of pyruvate to acetyl-CoA; phosphorylated; regulated by glucose	F
Scc2	YDL083C	15838	12	566	RPS16B Protein component of the small (40S) ribosomal subunit; identical to Rps16Ap and has similarity to E. coli S9 and rat S16 ribosomal proteins	F
Scc2	YMR242C	20424	12	514	RPL20A Protein component of the large (60S) ribosomal subunit, nearly identical to Rpl20Bp and has similarity to rat L18a ribosomal protein	F
Scc2	YPL231W	207388	12	502	FAS2 Alpha subunit of fatty acid synthetase, which catalyzes the synthesis of long-chain saturated fatty acids; contains beta-ketoacyl reductase and beta-ketoacyl synthase activities; phosphorylated	F
Scc2	YOR096W	21609	12	484	RPS7A Protein component of the small (40S) ribosomal subunit, nearly identical to Rps7Bp; interacts with Kti11p; deletion causes hypersensitivity to zymocin; has similarity to rat S7 and Xenopus S8 ribosomal proteins	F
Scc2	YOR341W	187683	12	376	RPA190 RNA polymerase I subunit; largest subunit of RNA polymerase I	F
Scc2	YJL080C	134955	12	315	SCP160 Essential RNA-binding G protein effector of mating response pathway, mainly associated with nuclear envelope and ER, interacts in mRNA-dependent manner with translating ribosomes via multiple KH domains, similar to vertebrate vigilins	F
Scc2	YPL081W	22429	12	283	RPS9A Protein component of the small (40S) ribosomal subunit; nearly identical to Rps9Bp and has similarity to E. coli S4 and rat S9 ribosomal proteins	F
Scc2	YEL054C	17869	11	1350	RPL12A Protein component of the large (60S) ribosomal subunit, nearly identical to Rpl12Bp; rpl12a rpl12b double mutant exhibits slow growth and slow translation; has similarity to E. coli L11 and rat L12 ribosomal proteins	F
Scc2	YDL192W	20574	11	879	ARF1 ADP-ribosylation factor, GTPase of the Ras superfamily involved in regulation of coated vesicle formation in intracellular trafficking within the Golgi; functionally interchangeable with Arf2p	F
Scc2	YBL087C	14578	11	809	RPL23A Protein component of the large (60S) ribosomal subunit, identical to Rpl23Bp and has similarity to E. coli L14 and rat L23 ribosomal proteins	F
Scc2	YBR106W	21180	11	784	PHO88 Probable membrane protein, involved in phosphate transport; pho88 pho86 double null mutant exhibits enhanced synthesis of repressible acid phosphatase at high inorganic phosphate concentrations	F
Scc2	YJR077C	32962	11	678	MIR1 Mitochondrial phosphate carrier, imports inorganic phosphate into mitochondria; functionally redundant with Pic2p but more abundant than Pic2p under normal conditions; phosphorylated	F
Scc2	YPL131W	33751	11	648	RPL5 Protein component of the large (60S) ribosomal subunit with similarity to E. coli L18 and rat L5 ribosomal proteins; binds 5S rRNA and is required for 60S subunit assembly	F
Scc2	YBL099W	58639	11	578	ATP1 Alpha subunit of the F1 sector of mitochondrial F1F0 ATP synthase, which is a large, evolutionarily conserved enzyme complex required for ATP synthesis; phosphorylated	F
Scc2	YIL053W	28100	11	576	RHR2 Constitutively expressed isoform of DL-glycerol-3-phosphatase; involved in glycerol biosynthesis, induced in response to both anaerobic and, along with the Hor2p/Gpp2p isoform, osmotic stress	F
Scc2	YNL069C	22235	11	553	RPL16B N-terminally acetylated protein component of the large (60S) ribosomal subunit, binds to 5.8 S rRNA; has similarity to Rpl16Ap, E. coli L13 and rat L13a ribosomal proteins; transcriptionally regulated by Rap1p	F
Scc2	YMR205C	105179	11	500	PFK2 Beta subunit of heterooctameric phosphofructokinase involved in glycolysis, indispensable for anaerobic growth, activated by fructose-2,6-bisphosphate and AMP, mutation inhibits glucose induction of cell cycle-related genes	F
Scc2	YDR023W	53732	11	408	SES1 Cytosolic seryl-tRNA synthetase, class II aminoacyl-tRNA synthetase that aminoacylates tRNA(Ser), displays tRNA-dependent amino acid recognition which enhances discrimination of the serine substrate, interacts with peroxin Pex21p	F
Scc2	YGL026C	76977	11	377	TRP5 Tryptophan synthase involved in tryptophan biosynthesis, regulated by the general control system of amino acid biosynthesis	F
Scc2	YKL212W	71308	11	310	SAC1 Phosphatidylinositol phosphate (PtdInsP) phosphatase involved in hydrolysis of PtdIns[4]P; transmembrane protein localizes to ER and Golgi; involved in protein trafficking and processing, secretion, and cell wall maintenance	F
Scc2	YER091C	85978	11	296	MET6 Cobalamin-independent methionine synthase, involved in methionine biosynthesis and regeneration; requires a minimum of two glutamates on the methyltetrahydrofolate substrate, similar to bacterial metE homologs	F
Scc2	YGR175C	55490	11	286	ERG1 Squalene epoxidase, catalyzes the epoxidation of squalene to 2,3-oxidosqualene; plays an essential role in the ergosterol-biosynthesis pathway and is the specific target of the antifungal drug terbinafine	F
Scc2	YLR175W	55184	11	221	CBF5 Pseudouridine synthase catalytic subunit of box H/ACA small nucleolar ribonucleoprotein particles (snoRNPs), acts on both large and small rRNAs and on snRNA U2	F
Scc2	YOR310C	56978	10	1168	NOP58 Protein involved in pre-rRNA processing, 18S rRNA synthesis, and snoRNA synthesis; component of the small subunit processome complex, which is required for processing of pre-18S rRNA	F
Scc2	YML123C	65025	10	801	PHO84 High-affinity inorganic phosphate (Pi) transporter and low-affinity manganese transporter; regulated by Pho4p and Spt7p; mutation confers resistance to arsenate; exit from the ER during maturation requires Pho86p	F
Scc2	YGL135W	24698	10	667	RPL1B N-terminally acetylated protein component of the large (60S) ribosomal subunit, nearly identical to Rpl1Ap and has similarity to E. coli L1 and rat L10a ribosomal proteins; rpl1a rpl1b double null mutation is lethal	F
Scc2	YBL072C	22590	10	616	RPS8A Protein component of the small (40S) ribosomal subunit; identical to Rps8Bp and has similarity to rat S8 ribosomal protein	F
Scc2	YER006W	57787	10	615	NUG1 GTPase that associates with nuclear 60S pre-ribosomes, required for export of 60S ribosomal subunits from the nucleus	F
Scc2	YPL019C	96608	10	603	VTC3 Vacuolar membrane protein involved in vacuolar polyphosphate accumulation; functions as a regulator of vacuolar H+-ATPase activity and vacuolar transporter chaperones; involved in non-autophagic vacuolar fusion	F
Scc2	YJL190C	14674	10	580	RPS22A Protein component of the small (40S) ribosomal subunit; nearly identical to Rps22Bp and has similarity to E. coli S8 and rat S15a ribosomal proteins	F
Scc2	YGR204W	102540	10	558	ADE3 Cytoplasmic trifunctional enzyme C1-tetrahydrofolate synthase, involved in single carbon metabolism and required for biosynthesis of purines, thymidylate, methionine, and histidine	F
Scc2	YHR208W	43797	10	555	BAT1 Mitochondrial branched-chain amino acid aminotransferase, homolog of murine ECA39; highly expressed during logarithmic phase and repressed during stationary phase	F
Scc2	YMR290C	56967	10	464	HAS1 ATP-dependent RNA helicase; localizes to both the nuclear periphery and nucleolus; highly enriched in nuclear pore complex fractions; constituent of 66S pre-ribosomal particles	F
Scc2	YCR057C	104375	10	449	PWP2 Conserved 90S pre-ribosomal component essential for proper endonucleolytic cleavage of the 35 S rRNA precursor at A0, A1, and A2 sites; contains eight WD-repeats; PWP2 deletion leads to defects in cell cycle and bud morphogenesis	F
Scc2	YBL076C	123419	10	427	ILS1 Cytoplasmic isoleucine-tRNA synthetase, target of the G1-specific inhibitor reveromycin A	F
Scc2	YDL075W	12945	10	427	RPL31A Protein component of the large (60S) ribosomal subunit, nearly identical to Rpl31Bp and has similarity to rat L31 ribosomal protein; associates with the karyopherin Sxm1p; loss of both Rpl31p and Rpl39p confers lethality	F
Scc2	YGL147C	21613	10	386	RPL9A Protein component of the large (60S) ribosomal subunit, nearly identical to Rpl9Bp and has similarity to E. coli L6 and rat L9 ribosomal proteins	F
Scc2	YPR145W	64942	10	382	ASN1 Asparagine synthetase, isozyme of Asn2p; catalyzes the synthesis of L-asparagine from L-aspartate in the asparagine biosynthetic pathway	F
Scc2	YPR010C	136682	10	367	RPA135 RNA polymerase I subunit A135	F
Scc2	YGR094W	126432	10	333	VAS1 Mitochondrial and cytoplasmic valyl-tRNA synthetase	F
Scc2	YIL069C	15319	10	321	RPS24B Protein component of the small (40S) ribosomal subunit; identical to Rps24Ap and has similarity to rat S24 ribosomal protein	F
Scc2	YMR108W	75061	10	305	ILV2 Acetolactate synthase, catalyses the first common step in isoleucine and valine biosynthesis and is the target of several classes of inhibitors, localizes to the mitochondria; expression of the gene is under general amino acid control	F
Scc2	YOR317W	78558	10	232	FAA1 Long chain fatty acyl-CoA synthetase with a preference for C12:0-C16:0 fatty acids; involved in the activation of imported fatty acids; localized to both lipid particles and mitochondrial outer membrane; essential for stationary phase	F
Scc2	YDR127W	175956	10	206	ARO1 Pentafunctional arom protein, catalyzes steps 2 through 6 in the biosynthesis of chorismate, which is a precursor to aromatic amino acids	F
Scc2	YOL121C	15907	9	1084	RPS19A Protein component of the small (40S) ribosomal subunit, required for assembly and maturation of pre-40 S particles; mutations in human RPS19 are associated with Diamond Blackfan anemia; nearly identical to Rps19Bp	F
Scc2	YER036C	68506	9	592	ARB1 ATPase of the ATP-binding cassette (ABC) family involved in 40S and 60S ribosome biogenesis, has similarity to Gcn20p; shuttles from nucleus to cytoplasm, physically interacts with Tif6p, Lsg1p	F
Scc2	YAL012W	42516	9	519	CYS3 Cystathionine gamma-lyase, catalyzes one of the two reactions involved in the transsulfuration pathway that yields cysteine from homocysteine with the intermediary formation of cystathionine	F
Scc2	YML028W	21690	9	517	TSA1 Thioredoxin peroxidase, acts as both a ribosome-associated and free cytoplasmic antioxidant; self-associates to form a high-molecular weight chaperone complex under oxidative stress; deletion results in mutator phenotype	F
Scc2	YML024W	15836	9	509	RPS17A Ribosomal protein 51 (rp51) of the small (40s) subunit; nearly identical to Rps17Bp and has similarity to rat S17 ribosomal protein	F
Scc2	YIL094C	40329	9	508	LYS12 Homo-isocitrate dehydrogenase, an NAD-linked mitochondrial enzyme required for the fourth step in the biosynthesis of lysine, in which homo-isocitrate is oxidatively decarboxylated to alpha-ketoadipate	F
Scc2	YDR064W	17018	9	474	RPS13 Protein component of the small (40S) ribosomal subunit; has similarity to E. coli S15 and rat S13 ribosomal proteins	F
Scc2	YLR048W	28002	9	439	RPS0B Protein component of the small (40S) ribosomal subunit, nearly identical to Rps0Ap; required for maturation of 18S rRNA along with Rps0Ap; deletion of either RPS0 gene reduces growth rate, deletion of both genes is lethal	F
Scc2	YLL018C	63647	9	415	DPS1 Cytoplasmic aspartyl-tRNA synthetase, homodimeric enzyme that catalyzes the specific aspartylation of tRNA(Asp); class II aminoacyl tRNA synthetase; binding to its own mRNA may confer autoregulation	F
Scc2	YMR049C	91933	9	414	ERB1 Protein required for maturation of the 25S and 5.8S ribosomal RNAs; constituent of 66S pre-ribosomal particles; homologous to mammalian Bop1	F
Scc2	YBR025C	44488	9	396	OLA1 P-loop ATPase with similarity to human OLA1 and bacterial YchF; identified as specifically interacting with the proteasome; protein levels are induced by hydrogen peroxide	F
Scc2	YHR010W	15522	9	382	RPL27A Protein component of the large (60S) ribosomal subunit, nearly identical to Rpl27Bp and has similarity to rat L27 ribosomal protein	F
Scc2	YIL043C	31588	9	368	CBR1 Microsomal cytochrome b reductase, not essential for viability; also detected in mitochondria; mutation in conserved NADH binding domain of the human ortholog results in type I methemoglobinemia	F
Scc2	YGL207W	119070	9	359	SPT16 Subunit of the heterodimeric FACT complex (Spt16p-Pob3p), facilitates RNA Polymerase II transcription elongation through nucleosomes by destabilizing and then reassembling nucleosome structure	F
Scc2	YOR206W	81835	9	336	NOC2 Protein that forms a nucleolar complex with Mak21p that binds to 90S and 66S pre-ribosomes, as well as a nuclear complex with Noc3p that binds to 66S pre-ribosomes; both complexes mediate intranuclear transport of ribosomal precursors	F
Scc2	YPL160W	124804	9	331	CDC60 Cytosolic leucyl tRNA synthetase, ligates leucine to the appropriate tRNA	F
Scc2	YDL136W	13958	9	324	RPL35B Protein component of the large (60S) ribosomal subunit, identical to Rpl35Ap and has similarity to rat L35 ribosomal protein	F
Scc2	YCR053W	57553	9	318	THR4 Threonine synthase, conserved protein that catalyzes formation of threonine from 0-phosphohomoserine; expression is regulated by the GCN4-mediated general amino acid control pathway	F
Scc2	YGR090W	141024	9	300	UTP22 Possible U3 snoRNP protein involved in maturation of pre-18S rRNA, based on computational analysis of large-scale protein-protein interaction data	F
Scc2	YJL014W	59404	9	292	CCT3 Subunit of the cytosolic chaperonin Cct ring complex, related to Tcp1p, required for the assembly of actin and tubulins in vivo	F
Scc2	YLR344W	14225	9	246	RPL26A Protein component of the large (60S) ribosomal subunit, nearly identical to Rpl26Bp and has similarity to E. coli L24 and rat L26 ribosomal proteins; binds to 5.8S rRNA	F
Scc2	YHR068W	43264	9	234	DYS1 Deoxyhypusine synthase, catalyzes formation of deoxyhypusine, the first step in hypusine biosynthesis; triggers posttranslational hypusination of translation elongation factor eIF-5A and regulates its intracellular levels; tetrameric	F
Scc2	YJR109C	124465	9	225	CPA2 Large subunit of carbamoyl phosphate synthetase, which catalyzes a step in the synthesis of citrulline, an arginine precursor	F
Scc2	YFL022C	57532	9	198	FRS2 Alpha subunit of cytoplasmic phenylalanyl-tRNA synthetase, forms a tetramer with Frs1p to form active enzyme; evolutionarily distant from mitochondrial phenylalanyl-tRNA synthetase based on protein sequence, but substrate binding is similar	F
Scc2	YHR179W	44983	9	197	OYE2 Widely conserved NADPH oxidoreductase containing flavin mononucleotide (FMN), homologous to Oye3p with slight differences in ligand binding and catalytic properties; may be involved in sterol metabolism	F
Scc2	YDR099W	31099	9	184	BMH2 14-3-3 protein, minor isoform; controls proteome at post-transcriptional level, binds proteins and DNA, involved in regulation of many processes including exocytosis, vesicle transport, Ras/MAPK signaling, and rapamycin-sensitive signaling	F
Scc2	YBR191W	18288	9	180	RPL21A Protein component of the large (60S) ribosomal subunit, nearly identical to Rpl21Bp and has similarity to rat L21 ribosomal protein	F
Scc2	CON_IPI00009867	62568	8	866	3|SWISS-PROT:P13647|TREMBL:Q9UEK9|ENSEMBL:ENSP00000252242|REFSEQ:NP_000415|H-INV:HIT000039811|VEGA:OTTHUMP00000167613 Tax_Id=9606 Gene_Symbol=KRT5 Keratin, type II cytoskeletal 5	F
Scc2	YIL078W	85151	8	555	THS1 Threonyl-tRNA synthetase, essential cytoplasmic protein	F
Scc2	YLR354C	37127	8	445	TAL1 Transaldolase, enzyme in the non-oxidative pentose phosphate pathway; converts sedoheptulose 7-phosphate and glyceraldehyde 3-phosphate to erythrose 4-phosphate and fructose 6-phosphate	F
Scc2	YBR218C	130769	8	437	PYC2 Pyruvate carboxylase isoform, cytoplasmic enzyme that converts pyruvate to oxaloacetate; highly similar to isoform Pyc1p but differentially regulated; mutations in the human homolog are associated with lactic acidosis	F
Scc2	YHR052W	42561	8	402	CIC1 Essential protein that interacts with proteasome components and has a potential role in proteasome substrate specificity; also copurifies with 66S pre-ribosomal particles	F
Scc2	YLR180W	42077	8	401	SAM1 S-adenosylmethionine synthetase, catalyzes transfer of the adenosyl group of ATP to the sulfur atom of methionine; one of two differentially regulated isozymes (Sam1p and Sam2p)	F
Scc2	YKL006W	15215	8	394	RPL14A N-terminally acetylated protein component of the large (60S) ribosomal subunit, nearly identical to Rpl14Bp and has similarity to rat L14 ribosomal protein; rpl14a csh5 double null mutant exhibits synthetic slow growth	F
Scc2	YJL008C	61965	8	370	CCT8 Subunit of the cytosolic chaperonin Cct ring complex, related to Tcp1p, required for the assembly of actin and tubulins in vivo	F
Scc2	YOL120C	20608	8	361	RPL18A Protein component of the large (60S) ribosomal subunit, identical to Rpl18Bp and has similarity to rat L18 ribosomal protein; intron of RPL18A pre-mRNA forms stem-loop structures that are a target for Rnt1p cleavage leading to degradation	F
Scc2	YLR027C	46257	8	348	AAT2 Cytosolic aspartate aminotransferase, involved in nitrogen metabolism; localizes to peroxisomes in oleate-grown cells	F
Scc2	YGL022W	81761	8	302	STT3 Subunit of the oligosaccharyltransferase complex of the ER lumen, which catalyzes asparagine-linked glycosylation of newly synthesized proteins; forms a subcomplex with Ost3p and Ost4p and is directly involved in catalysis	F
Scc2	YPL218W	21494	8	299	SAR1 GTPase, GTP-binding protein of the ARF family, component of COPII coat of vesicles; required for transport vesicle formation during ER to Golgi protein transport	F
Scc2	YDL003W	63365	8	272	MCD1 Essential subunit of the cohesin complex required for sister chromatid cohesion in mitosis and meiosis; apoptosis induces cleavage and translocation of a C-terminal fragment to mitochondria; expression peaks in S phase	F
Scc2	YDL145C	136150	8	267	COP1 Alpha subunit of COPI vesicle coatomer complex, which surrounds transport vesicles in the early secretory pathway	F
Scc2	YGR086C	38326	8	251	PIL1 Primary component of eisosomes, which are large immobile cell cortex structures associated with endocytosis; null mutants show activation of Pkc1p/Ypk1p stress resistance pathways; detected in phosphorylated state in mitochondria	F
Scc2	YGR159C	44566	8	243	NSR1 Nucleolar protein that binds nuclear localization sequences, required for pre-rRNA processing and ribosome biogenesis	F
Scc2	YGR185C	44220	8	237	TYS1 Cytoplasmic tyrosyl-tRNA synthetase, required for cytoplasmic protein synthesis; interacts with positions 34 and 35 of the tRNATyr anticodon; mutations in human ortholog YARS are associated with Charcot-Marie-Tooth (CMT) neuropathies	F
Scc2	YPL143W	12147	8	212	RPL33A N-terminally acetylated ribosomal protein L37 of the large (60S) ribosomal subunit, nearly identical to Rpl33Bp and has similarity to rat L35a; rpl33a null mutant exhibits slow growth while rpl33a rpl33b double null mutant is inviable	F
Scc2	YMR076C	147406	8	211	PDS5 Protein required for establishment and maintenance of sister chromatid condensation and cohesion, colocalizes with cohesin on chromosomes, may function as a protein-protein interaction scaffold; also required during meiosis	F
Scc2	YGR180C	40143	8	210	RNR4 Ribonucleotide-diphosphate reductase (RNR), small subunit; the RNR complex catalyzes the rate-limiting step in dNTP synthesis and is regulated by DNA replication and DNA damage checkpoint pathways via localization of the small subunits	F
Scc2	YDL007W	49026	8	206	RPT2 One of six ATPases of the 19S regulatory particle of the 26S proteasome involved in the degradation of ubiquitinated substrates; required for normal peptide hydrolysis by the core 20S particle	F
Scc2	YER086W	64076	8	202	ILV1 Threonine deaminase, catalyzes the first step in isoleucine biosynthesis; expression is under general amino acid control; ILV1 locus exhibits highly positioned nucleosomes whose organization is independent of known ILV1 regulation	F
Scc2	YBR283C	53506	8	201	SSH1 Subunit of the Ssh1 translocon complex; Sec61p homolog involved in co-translational pathway of protein translocation; not essential	F
Scc2	YNL287W	105393	8	172	SEC21 Gamma subunit of coatomer, a heptameric protein complex that together with Arf1p forms the COPI coat; involved in ER to Golgi transport of selective cargo	F
Scc2	YLR106C	561182	8	160	MDN1 Huge dynein-related AAA-type ATPase (midasin), forms extended pre-60S particle with the Rix1 complex (Rix1p-Ipi1p-Ipi3p), may mediate ATP-dependent remodeling of 60S subunits and subsequent export from nucleoplasm to cytoplasm	F
Scc2	YOR361C	88416	8	122	PRT1 Subunit of the core complex of translation initiation factor 3(eIF3), essential for translation; part of a subcomplex (Prt1p-Rpg1p-Nip1p) that stimulates binding of mRNA and tRNA(i)Met to ribosomes	F
Scc2	YMR186W	80850	7	2220	HSC82 Cytoplasmic chaperone of the Hsp90 family, redundant in function and nearly identical with Hsp82p, and together they are essential; expressed constitutively at 10-fold higher basal levels than HSP82 and induced 2-3 fold by heat shock	F
Scc2	CON_IPI00384444	51875	7	1237	5|SWISS-PROT:P02533|ENSEMBL:ENSP00000167586|REFSEQ:NP_000517|H-INV:HIT000052692|VEGA:OTTHUMP00000164624;OTTHUMP00000183330 Tax_Id=9606 Gene_Symbol=KRT14 Keratin, type I cytoskeletal 14	F
Scc2	YHL015W	13899	7	774	RPS20 Protein component of the small (40S) ribosomal subunit; overproduction suppresses mutations affecting RNA polymerase III-dependent transcription; has similarity to E. coli S10 and rat S20 ribosomal proteins	F
Scc2	YLR109W	19274	7	767	AHP1 Thiol-specific peroxiredoxin, reduces hydroperoxides to protect against oxidative damage; function in vivo requires covalent conjugation to Urm1p	F
Scc2	YKL081W	46605	7	725	TEF4 Translation elongation factor EF-1 gamma	F
Scc2	YOR369C	15462	7	571	RPS12 Protein component of the small (40S) ribosomal subunit; has similarity to rat ribosomal protein S12	F
Scc2	YEL046C	43187	7	526	GLY1 Threonine aldolase, catalyzes the cleavage of L-allo-threonine and L-threonine to glycine; involved in glycine biosynthesis	F
Scc2	YBR221C	40086	7	477	PDB1 E1 beta subunit of the pyruvate dehydrogenase (PDH) complex, which is an evolutionarily-conserved multi-protein complex found in mitochondria	F
Scc2	YML048W	45955	7	465	GSF2 ER localized integral membrane protein that may promote secretion of certain hexose transporters, including Gal2p; involved in glucose-dependent repression	F
Scc2	YGR128C	80768	7	451	UTP8 Nucleolar protein required for export of tRNAs from the nucleus; also copurifies with the small subunit (SSU) processome containing the U3 snoRNA that is involved in processing of pre-18S rRNA	F
Scc2	YKL120W	35302	7	403	OAC1 Mitochondrial inner membrane transporter, transports oxaloacetate, sulfate, thiosulfate, and isopropylmalate; member of the mitochondrial carrier family	F
Scc2	YGR085C	19794	7	390	RPL11B Protein component of the large (60S) ribosomal subunit, nearly identical to Rpl11Ap; involved in ribosomal assembly; depletion causes degradation of proteins and RNA of the 60S subunit; has similarity to E. coli L5 and rat L11	F
Scc2	YML126C	55435	7	386	ERG13 3-hydroxy-3-methylglutaryl-CoA (HMG-CoA) synthase, catalyzes the formation of HMG-CoA from acetyl-CoA and acetoacetyl-CoA; involved in the second step in mevalonate biosynthesis	F
Scc2	YPL028W	42045	7	374	ERG10 Acetyl-CoA C-acetyltransferase (acetoacetyl-CoA thiolase), cytosolic enzyme that transfers an acetyl group from one acetyl-CoA molecule to another, forming acetoacetyl-CoA; involved in the first step in mevalonate biosynthesis	F
Scc2	YLR100W	39757	7	364	ERG27 3-keto sterol reductase, catalyzes the last of three steps required to remove two C-4 methyl groups from an intermediate in ergosterol biosynthesis; mutants are sterol auxotrophs	F
Scc2	YBR011C	32337	7	352	IPP1 Cytoplasmic inorganic pyrophosphatase (PPase), homodimer that catalyzes the rapid exchange of oxygens from Pi with water, highly expressed and essential for viability, active-site residues show identity to those from E. coli PPase	F
Scc2	YGR124W	65065	7	350	ASN2 Asparagine synthetase, isozyme of Asn1p; catalyzes the synthesis of L-asparagine from L-aspartate in the asparagine biosynthetic pathway	F
Scc2	YFL005W	23662	7	348	SEC4 Secretory vesicle-associated Rab GTPase essential for exocytosis; associates with the exocyst component Sec15p and may regulate polarized delivery of transport vesicles to the exocyst at the plasma membrane	F
Scc2	YEL031W	135924	7	338	SPF1 P-type ATPase, ion transporter of the ER membrane involved in ER function and Ca2+ homeostasis; required for regulating Hmg2p degradation; confers sensitivity to a killer toxin (SMKT) produced by Pichia farinosa KK1	F
Scc2	YGR027C	12032	7	335	RPS25A Protein component of the small (40S) ribosomal subunit; nearly identical to Rps25Bp and has similarity to rat S25 ribosomal protein	F
Scc2	YGL030W	11408	7	325	RPL30 Protein component of the large (60S) ribosomal subunit, has similarity to rat L30 ribosomal protein; involved in pre-rRNA processing in the nucleolus; autoregulates splicing of its transcript	F
Scc2	YFL038C	23428	7	312	YPT1 Ras-like small GTPase, involved in the ER-to-Golgi step of the secretory pathway; complex formation with the Rab escort protein Mrs6p is required for prenylation of Ypt1p by protein geranylgeranyltransferase type II (Bet2p-Bet4p)	F
Scc2	YGR155W	56044	7	298	CYS4 Cystathionine beta-synthase, catalyzes the synthesis of cystathionine from serine and homocysteine, the first committed step in cysteine biosynthesis; mutations in the human ortholog cause homocystinuria	F
Scc2	YPR110C	37948	7	297	RPC40 RNA polymerase subunit, common to RNA polymerase I and III	F
Scc2	YLR409C	105182	7	296	UTP21 Subunit of U3-containing 90S preribosome and Small Subunit (SSU) processome complexes involved in production of 18S rRNA and assembly of small ribosomal subunit; synthetic defect with STI1 Hsp90 cochaperone; human homolog linked to glaucoma	F
Scc2	YLR303W	48699	7	291	MET17 Methionine and cysteine synthase (O-acetyl homoserine-O-acetyl serine sulfhydrylase), required for sulfur amino acid synthesis	F
Scc2	YGL202W	56371	7	286	ARO8 Aromatic aminotransferase I, expression is regulated by general control of amino acid biosynthesis	F
Scc2	YBR009C	11361	7	276	HHF1 Histone H4, core histone protein required for chromatin assembly and chromosome function; one of two identical histone proteins (see also HHF2); contributes to telomeric silencing; N-terminal domain involved in maintaining genomic integrity	F
Scc2	YGR148C	17537	7	274	RPL24B Ribosomal protein L30 of the large (60S) ribosomal subunit, nearly identical to Rpl24Ap and has similarity to rat L24 ribosomal protein; not essential for translation but may be required for normal translation rate	F
Scc2	YDL213C	25201	7	267	NOP6 Putative RNA-binding protein implicated in ribosome biogenesis; contains an RNA recognition motif (RRM) and has similarity to hydrophilins; NOP6 may be a fungal-specific gene as no homologs have been yet identified in higher eukaryotes	F
Scc2	YNR021W	47234	7	260	YNR021W Putative protein of unknown function; green fluorescent protein (GFP)-fusion protein localizes to the endoplasmic reticulum; YNR021W is not an essential gene	F
Scc2	YGL137W	99725	7	253	SEC27 Essential beta~-coat protein of the COPI coatomer, involved in ER-to-Golgi and Golgi-to-ER transport; contains WD40 domains that mediate cargo selective interactions; 45% sequence identity to mammalian beta~-COP	F
Scc2	YPR183W	30514	7	251	DPM1 Dolichol phosphate mannose (Dol-P-Man) synthase of the ER membrane, catalyzes the formation of Dol-P-Man from Dol-P and GDP-Man; required for glycosyl phosphatidylinositol membrane anchoring, O mannosylation, and protein glycosylation	F
Scc2	YDL143W	57967	7	242	CCT4 Subunit of the cytosolic chaperonin Cct ring complex, related to Tcp1p, required for the assembly of actin and tubulins in vivo	F
Scc2	YIR034C	41667	7	240	LYS1 Saccharopine dehydrogenase (NAD+, L-lysine-forming), catalyzes the conversion of saccharopine to L-lysine, which is the final step in the lysine biosynthesis pathway	F
Scc2	YML074C	46525	7	232	FPR3 Nucleolar peptidyl-prolyl cis-trans isomerase (PPIase); FK506 binding protein; phosphorylated by casein kinase II (Cka1p-Cka2p-Ckb1p-Ckb2p) and dephosphorylated by Ptp1p	F
Scc2	YHR065C	56218	7	226	RRP3 Protein involved in rRNA processing; required for maturation of the 35S primary transcript of pre-rRNA and for cleavage leading to mature 18S rRNA; homologous to eIF-4a, which is a DEAD box RNA-dependent ATPase with helicase activity	F
Scc2	YDL055C	39712	7	225	PSA1 GDP-mannose pyrophosphorylase (mannose-1-phosphate guanyltransferase), synthesizes GDP-mannose from GTP and mannose-1-phosphate in cell wall biosynthesis; required for normal cell wall structure	F
Scc2	YDR025W	17852	7	225	RPS11A Protein component of the small (40S) ribosomal subunit; identical to Rps11Bp and has similarity to E. coli S17 and rat S11 ribosomal proteins	F
Scc2	YDR060W	116719	7	189	MAK21 Constituent of 66S pre-ribosomal particles, required for large (60S) ribosomal subunit biogenesis; involved in nuclear export of pre-ribosomes; required for maintenance of dsRNA virus; homolog of human CAATT-binding protein	F
Scc2	YGR118W	16142	7	181	RPS23A Ribosomal protein 28 (rp28) of the small (40S) ribosomal subunit, required for translational accuracy; nearly identical to Rps23Bp and similar to E. coli S12 and rat S23 ribosomal proteins; deletion of both RPS23A and RPS23B is lethal	F
Scc2	YHR196W	65573	7	179	UTP9 Nucleolar protein, component of the small subunit (SSU) processome containing the U3 snoRNA that is involved in processing of pre-18S rRNA	F
Scc2	YKL014C	204014	7	179	URB1 Nucleolar protein required for the normal accumulation of 25S and 5.8S rRNAs, associated with the 27SA2 pre-ribosomal particle; proposed to be involved in the biogenesis of the 60S ribosomal subunit	F
Scc2	YHR027C	109880	7	175	RPN1 Non-ATPase base subunit of the 19S regulatory particle of the 26S proteasome; may participate in the recognition of several ligands of the proteasome; contains a leucine-rich repeat (LRR) domain, a site for protein?protein interactions	F
Scc2	YFL004W	95439	7	168	VTC2 Vacuolar membrane protein involved in vacuolar polyphosphate accumulation; functions as a regulator of vacuolar H+-ATPase activity and vacuolar transporter chaperones; involved in protein localization and non-autophagic vacuolar fusion	F
Scc2	YDR037W	68428	7	143	KRS1 Lysyl-tRNA synthetase	F
Scc2	YKL172W	49704	7	134	EBP2 Essential protein required for the maturation of 25S rRNA and 60S ribosomal subunit assembly, localizes to the nucleolus; constituent of 66S pre-ribosomal particles	F
Scc2	YBL039C	65125	7	124	URA7 Major CTP synthase isozyme (see also URA8), catalyzes the ATP-dependent transfer of the amide nitrogen from glutamine to UTP, forming CTP, the final step in de novo biosynthesis of pyrimidines; involved in phospholipid biosynthesis	F
Scc2	YAL005C	69786	6	3840	SSA1 ATPase involved in protein folding and nuclear localization signal (NLS)-directed nuclear transport; member of heat shock protein 70 (HSP70) family; forms a chaperone complex with Ydj1p; localized to the nucleus, cytoplasm, and cell wall	F
Scc2	YOL040C	15992	6	617	RPS15 Protein component of the small (40S) ribosomal subunit; has similarity to E. coli S19 and rat S15 ribosomal proteins	F
Scc2	YJL026W	46232	6	599	RNR2 Ribonucleotide-diphosphate reductase (RNR), small subunit; the RNR complex catalyzes the rate-limiting step in dNTP synthesis and is regulated by DNA replication and DNA damage checkpoint pathways via localization of the small subunits	F
Scc2	YMR241W	34334	6	559	YHM2 Mitochondrial DNA-binding protein, component of the mitochondrial nucleoid structure, involved in mtDNA replication and segregation of mitochondrial genomes; member of the mitochondrial carrier protein family	F
Scc2	YOR254C	75697	6	513	SEC63 Essential subunit of Sec63 complex (Sec63p, Sec62p, Sec66p and Sec72p); with Sec61 complex, Kar2p/BiP and Lhs1p forms a channel competent for SRP-dependent and post-translational SRP-independent protein targeting and import into the ER	F
Scc2	YIL026C	133553	6	434	IRR1 Subunit of the cohesin complex, which is required for sister chromatid cohesion during mitosis and meiosis and interacts with centromeres and chromosome arms, essential for viability	F
Scc2	YNL061W	70168	6	415	NOP2 Probable RNA m(5)C methyltransferase, essential for processing and maturation of 27S pre-rRNA and large ribosomal subunit biogenesis; localized to the nucleolus; constituent of 66S pre-ribosomal particles	F
Scc2	YGL048C	45471	6	412	RPT6 One of six ATPases of the 19S regulatory particle of the 26S proteasome involved in the degradation of ubiquitinated substrates; bound by ubiquitin-protein ligases Ubr1p and Ufd4p; localized mainly to the nucleus throughout the cell cycle	F
Scc2	YJR117W	52461	6	401	STE24 Highly conserved zinc metalloprotease that functions in two steps of a-factor maturation, C-terminal CAAX proteolysis and the first step of N-terminal proteolytic processing; contains multiple transmembrane spans	F
Scc2	YEL002C	49589	6	397	WBP1 Beta subunit of the oligosaccharyl transferase (OST) glycoprotein complex; required for N-linked glycosylation of proteins in the endoplasmic reticulum	F
Scc2	YLL026W	102314	6	381	HSP104 Heat shock protein that cooperates with Ydj1p (Hsp40) and Ssa1p (Hsp70) to refold and reactivate previously denatured, aggregated proteins; responsive to stresses including: heat, ethanol, and sodium arsenite; involved in [PSI+] propagation	F
Scc2	YJL177W	20539	6	375	RPL17B Protein component of the large (60S) ribosomal subunit, nearly identical to Rpl17Ap and has similarity to E. coli L22 and rat L17 ribosomal proteins	F
Scc2	YOL127W	15748	6	364	RPL25 Primary rRNA-binding ribosomal protein component of the large (60S) ribosomal subunit, has similarity to E. coli L23 and rat L23a ribosomal proteins; binds to 26S rRNA via a conserved C-terminal motif	F
Scc2	YMR142C	22511	6	332	RPL13B Protein component of the large (60S) ribosomal subunit, nearly identical to Rpl13Ap; not essential for viability; has similarity to rat L13 ribosomal protein	F
Scc2	YER055C	32531	6	326	HIS1 ATP phosphoribosyltransferase, a hexameric enzyme, catalyzes the first step in histidine biosynthesis; mutations cause histidine auxotrophy and sensitivity to Cu, Co, and Ni salts; transcription is regulated by general amino acid control	F
Scc2	YDR345C	63371	6	314	HXT3 Low affinity glucose transporter of the major facilitator superfamily, expression is induced in low or high glucose conditions	F
Scc2	YEL071W	55532	6	311	DLD3 D-lactate dehydrogenase, part of the retrograde regulon which consists of genes whose expression is stimulated by damage to mitochondria and reduced in cells grown with glutamate as the sole nitrogen source, located in the cytoplasm	F
Scc2	YDR483W	51810	6	297	KRE2 Alpha1,2-mannosyltransferase of the Golgi involved in protein mannosylation	F
Scc2	YDR190C	50593	6	287	RVB1 Essential protein involved in transcription regulation; component of chromatin remodeling complexes; required for assembly and function of the INO80 complex; also referred to as pontin; member of the RUVB-like protein family	F
Scc2	YDR324C	88488	6	277	UTP4 Subunit of U3-containing 90S preribosome and Small Subunit (SSU) processome complexes involved in production of 18S rRNA and assembly of small ribosomal subunit; member of t-Utp subcomplex involved with transcription of 35S rRNA transcript	F
Scc2	YEL034W	17217	6	263	HYP2 Translation initiation factor eIF-5A, promotes formation of the first peptide bond; similar to and functionally redundant with Anb1p; possible role in translation elongation; undergoes an essential hypusination modification	F
Scc2	YER120W	27023	6	263	SCS2 Integral ER membrane protein that regulates phospholipid metabolism via an interaction with the FFAT motif of Opi1p, also involved in telomeric silencing, disruption causes inositol auxotrophy above 34 degrees C, VAP homolog	F
Scc2	YPL249C-A	11128	6	258	RPL36B Protein component of the large (60S) ribosomal subunit, nearly identical to Rpl36Ap and has similarity to rat L36 ribosomal protein; binds to 5.8 S rRNA	F
Scc2	YMR230W	12731	6	257	RPS10B Protein component of the small (40S) ribosomal subunit; nearly identical to Rps10Ap and has similarity to rat ribosomal protein S10	F
Scc2	YGL123W	27490	6	237	RPS2 Protein component of the small (40S) subunit, essential for control of translational accuracy; phosphorylation by C-terminal domain kinase I (CTDK-I) enhances translational accuracy; similar to E. coli S5 and rat S2 ribosomal proteins	F
Scc2	YDR233C	33123	6	236	RTN1 ER membrane protein that interacts with exocyst subunit Sec6p and with Yip3p; also interacts with Sbh1p; null mutant has an altered (mostly cisternal) ER morphology; member of the RTNLA (reticulon-like A) subfamily	F
Scc2	YJL117W	34917	6	236	PHO86 Endoplasmic reticulum (ER) resident protein required for ER exit of the high-affinity phosphate transporter Pho84p, specifically required for packaging of Pho84p into COPII vesicles	F
Scc2	YER025W	58400	6	222	GCD11 Gamma subunit of the translation initiation factor eIF2, involved in the identification of the start codon; binds GTP when forming the ternary complex with GTP and tRNAi-Met	F
Scc2	YEL026W	13731	6	220	SNU13 RNA binding protein, part of U3 snoRNP involved in rRNA processing, part of U4/U6-U5 tri-snRNP involved in mRNA splicing, similar to human 15.5K protein	F
Scc2	YLR347C	95343	6	219	KAP95 Karyopherin beta, forms a complex with Srp1p/Kap60p; mediates nuclear import of cargo proteins via a nuclear localization signal; involved in PC biosynthesis; interacts with nucleoporins to guide transport across the nuclear pore comple	F
Scc2	YKL104C	80909	6	214	GFA1 Glutamine-fructose-6-phosphate amidotransferase, catalyzes the formation of glucosamine-6-P and glutamate from fructose-6-P and glutamine in the first step of chitin biosynthesis	F
Scc2	YNL112W	61247	6	205	DBP2 Essential ATP-dependent RNA helicase of the DEAD-box protein family, involved in nonsense-mediated mRNA decay and rRNA processing	F
Scc2	YGL173C	175692	6	204	KEM1 Evolutionarily-conserved 5~-3~ exonuclease component of cytoplasmic processing (P) bodies involved in mRNA decay; plays a role in microtubule-mediated processes, filamentous growth, ribosomal RNA maturation, and telomere maintenance	F
Scc2	YDR238C	109521	6	199	SEC26 Essential beta-coat protein of the COPI coatomer, involved in ER-to-Golgi protein trafficking and maintenance of normal ER morphology; shares 43% sequence identity with mammalian beta-coat protein (beta-COP)	F
Scc2	YBR079C	110333	6	183	RPG1 Subunit of the core complex of translation initiation factor 3(eIF3), essential for translation; part of a subcomplex (Prt1p-Rpg1p-Nip1p) that stimulates binding of mRNA and tRNA(i)Met to ribosomes	F
Scc2	YKL216W	34950	6	178	URA1 Dihydroorotate dehydrogenase, catalyzes the fourth enzymatic step in the de novo biosynthesis of pyrimidines, converting dihydroorotic acid into orotic acid	F
Scc2	YBR291C	32381	6	162	CTP1 Mitochondrial inner membrane citrate transporter, member of the mitochondrial carrier family	F
Scc2	YHL011C	35387	6	143	PRS3 5-phospho-ribosyl-1(alpha)-pyrophosphate synthetase, synthesizes PRPP, which is required for nucleotide, histidine, and tryptophan biosynthesis; one of five related enzymes, which are active as heteromultimeric complexes	F
Scc2	YGL103W	16711	6	130	RPL28 Ribosomal protein of the large (60S) ribosomal subunit, has similarity to E. coli L15 and rat L27a ribosomal proteins; may have peptidyl transferase activity; can mutate to cycloheximide resistance	F
Scc2	YDR135C	172153	6	123	YCF1 Vacuolar glutathione S-conjugate transporter of the ATP-binding cassette family, has a role in detoxifying metals such as cadmium, mercury, and arsenite; also transports unconjugated bilirubin; similar to human cystic fibrosis protein CFTR	F
Scc2	YOR335C	107610	6	118	ALA1 Cytoplasmic and mitochondrial alanyl-tRNA synthetase, required for protein synthesis; point mutation (cdc64-1 allele) causes cell cycle arrest at G1; lethality of null mutation is functionally complemented by human homolog	F
Scc2	YJR009C	35938	5	2999	TDH2 Glyceraldehyde-3-phosphate dehydrogenase, isozyme 2, involved in glycolysis and gluconeogenesis; tetramer that catalyzes the reaction of glyceraldehyde-3-phosphate to 1,3 bis-phosphoglycerate; detected in the cytoplasm and cell-wall	F
Scc2	CON_P00761	25078	5	2657	TRYP_PIG	F
Scc2	YGR282C	34325	5	544	BGL2 Endo-beta-1,3-glucanase, major protein of the cell wall, involved in cell wall maintenance	F
Scc2	YPL235W	51694	5	428	RVB2 Essential protein involved in transcription regulation; component of chromatin remodeling complexes; required for assembly and function of the INO80 complex; also referred to as reptin; member of the RUVB-like protein family	F
Scc2	YDR155C	17494	5	398	CPR1 Cytoplasmic peptidyl-prolyl cis-trans isomerase (cyclophilin), catalyzes the cis-trans isomerization of peptide bonds N-terminal to proline residues; binds the drug cyclosporin A	F
Scc2	YNL071W	51957	5	332	LAT1 Dihydrolipoamide acetyltransferase component (E2) of pyruvate dehydrogenase complex, which catalyzes the oxidative decarboxylation of pyruvate to acetyl-CoA	F
Scc2	YNL189W	60860	5	321	SRP1 Karyopherin alpha homolog, forms a dimer with karyopherin beta Kap95p to mediate import of nuclear proteins, binds the nuclear localization signal of the substrate during import; may also play a role in regulation of protein degradation	F
Scc2	YLR214W	79772	5	300	FRE1 Ferric reductase and cupric reductase, reduces siderophore-bound iron and oxidized copper prior to uptake by transporters; expression induced by low copper and iron levels	F
Scc2	YPR035W	42078	5	299	GLN1 Glutamine synthetase (GS), synthesizes glutamine from glutamate and ammonia; with Glt1p, forms the secondary pathway for glutamate biosynthesis from ammonia; expression regulated by nitrogen source and by amino acid limitation	F
Scc2	YJL200C	87042	5	297	ACO2 Putative mitochondrial aconitase isozyme; similarity to Aco1p, an aconitase required for the TCA cycle; expression induced during growth on glucose, by amino acid starvation via Gcn4p, and repressed on ethanol	F
Scc2	YNL308C	68612	5	259	KRI1 Essential nucleolar protein required for 40S ribosome biogenesis; physically and functionally interacts with Krr1p	F
Scc2	YDL095W	93129	5	257	PMT1 Protein O-mannosyltransferase, transfers mannose residues from dolichyl phosphate-D-mannose to protein serine/threonine residues; one of seven related proteins involved in O-glycosylation which is essential for cell wall rigidity	F
Scc2	YPL012W	138278	5	246	RRP12 Protein required for export of the ribosomal subunits; associates with the RNA components of the pre-ribosomes; contains HEAT-repeats	F
Scc2	YJL111W	60211	5	243	CCT7 Subunit of the cytosolic chaperonin Cct ring complex, related to Tcp1p, required for the assembly of actin and tubulins in vivo	F
Scc2	YAL023C	87441	5	240	PMT2 Protein O-mannosyltransferase, transfers mannose residues from dolichyl phosphate-D-mannose to protein serine/threonine residues; acts in a complex with Pmt1p, can instead interact with Pmt5p in some conditions; target for new antifungals	F
Scc2	YJR139C	38478	5	229	HOM6 Homoserine dehydrogenase (L-homoserine:NADP oxidoreductase), dimeric enzyme that catalyzes the third step in the common pathway for methionine and threonine biosynthesis; enzyme has nucleotide-binding, dimerization and catalytic regions	F
Scc2	YLR447C	40108	5	219	VMA6 Subunit d of the five-subunit V0 integral membrane domain of vacuolar H+-ATPase (V-ATPase), an electrogenic proton pump found in the endomembrane system; stabilizes VO subunits; required for V1 domain assembly on the vacuolar membrane	F
Scc2	YBL027W	21691	5	217	RPL19B Protein component of the large (60S) ribosomal subunit, nearly identical to Rpl19Ap and has similarity to rat L19 ribosomal protein; rpl19a and rpl19b single null mutations result in slow growth, while the double null mutation is lethal	F
Scc2	YJR016C	63391	5	214	ILV3 Dihydroxyacid dehydratase, catalyzes third step in the common pathway leading to biosynthesis of branched-chain amino acids	F
Scc2	YHR018C	52184	5	202	ARG4 Argininosuccinate lyase, catalyzes the final step in the arginine biosynthesis pathway	F
Scc2	YMR131C	57454	5	198	RRB1 Essential nuclear protein involved in early steps of ribosome biogenesis; physically interacts with the ribosomal protein Rpl3p	F
Scc2	YCL030C	88293	5	197	HIS4 Multifunctional enzyme containing phosphoribosyl-ATP pyrophosphatase, phosphoribosyl-AMP cyclohydrolase, and histidinol dehydrogenase activities; catalyzes the second, third, ninth and tenth steps in histidine biosynthesis	F
Scc2	YHR170W	59799	5	192	NMD3 Protein involved in nuclear export of the large ribosomal subunit; acts as a Crm1p-dependent adapter protein for export of nascent ribosomal subunits through the nuclear pore complex	F
Scc2	YDR353W	34445	5	181	TRR1 Cytoplasmic thioredoxin reductase, key regulatory enzyme that determines the redox state of the thioredoxin system, which acts as a disulfide reductase system and protects cells against both oxidative and reductive stress	F
Scc2	YGR218W	124709	5	180	CRM1 Major karyopherin, involved in export of proteins, RNAs, and ribosomal subunits from the nucleus; exportin	F
Scc2	YOL041C	52138	5	174	NOP12 Nucleolar protein involved in pre-25S rRNA processing and biogenesis of large 60S ribosomal subunit; contains an RNA recognition motif (RRM); binds to Ebp2; similar to Nop13p and Nsr1p	F
Scc2	YLR378C	53074	5	172	SEC61 Essential subunit of Sec61 complex (Sec61p, Sbh1p, and Sss1p); forms a channel for SRP-dependent protein import and retrograde transport of misfolded proteins out of the ER; with Sec63 complex allows SRP-independent protein import into ER	F
Scc2	YJR105W	36521	5	171	ADO1 Adenosine kinase, required for the utilization of S-adenosylmethionine (AdoMet); may be involved in recycling adenosine produced through the methyl cycle	F
Scc2	YOR099W	46392	5	165	KTR1 Alpha-1,2-mannosyltransferase involved in O- and N-linked protein glycosylation; type II membrane protein; member of the KRE2/MNT1 mannosyltransferase family	F
Scc2	YJL183W	47942	5	159	MNN11 Subunit of a Golgi mannosyltransferase complex that also contains Anp1p, Mnn9p, Mnn10p, and Hoc1p, and mediates elongation of the polysaccharide mannan backbone; has homology to Mnn10p	F
Scc2	YGR061C	150065	5	157	ADE6 Formylglycinamidine-ribonucleotide (FGAM)-synthetase, catalyzes a step in the ~de novo~ purine nucleotide biosynthetic pathway	F
Scc2	YHL034C	33026	5	140	SBP1 Putative RNA binding protein; involved in translational repression and found in cytoplasmic P bodies; found associated with small nucleolar RNAs snR10 and snR11	F
Scc2	YIL075C	104623	5	137	RPN2 Subunit of the 26S proteasome, substrate of the N-acetyltransferase Nat1p	F
Scc2	YER004W	25184	5	132	FMP52 Protein of unknown function, localized to the mitochondrial outer membrane; induced by treatment with 8-methoxypsoralen and UVA irradiation	F
Scc2	YBL002W	14229	5	129	HTB2 Histone H2B, core histone protein required for chromatin assembly and chromosome function; nearly identical to HTB1; Rad6p-Bre1p-Lge1p mediated ubiquitination regulates transcriptional activation, meiotic DSB formation and H3 methylation	F
Scc2	YPL043W	78119	5	129	NOP4 Nucleolar protein, essential for processing and maturation of 27S pre-rRNA and large ribosomal subunit biogenesis; constituent of 66S pre-ribosomal particles; contains four RNA recognition motifs (RRMs)	F
Scc2	YLR129W	107017	5	126	DIP2 Nucleolar protein, specifically associated with the U3 snoRNA, part of the large ribonucleoprotein complex known as the small subunit (SSU) processome, required for 18S rRNA biogenesis, part of the active pre-rRNA processing complex	F
Scc2	YBR249C	40009	5	125	ARO4 3-deoxy-D-arabino-heptulosonate-7-phosphate (DAHP) synthase, catalyzes the first step in aromatic amino acid biosynthesis and is feedback-inhibited by tyrosine or high concentrations of phenylalanine or tryptophan	F
Scc2	YDL148C	94415	5	118	NOP14 Nucleolar protein, forms a complex with Noc4p that mediates maturation and nuclear export of 40S ribosomal subunits; also present in the small subunit processome complex, which is required for processing of pre-18S rRNA	F
Scc2	YNL098C	34798	4	523	RAS2 GTP-binding protein that regulates the nitrogen starvation response, sporulation, and filamentous growth; farnesylation and palmitoylation required for activity and localization to plasma membrane; homolog of mammalian Ras proto-oncogenes	F
Scc2	YML063W	28852	4	502	RPS1B Ribosomal protein 10 (rp10) of the small (40S) subunit; nearly identical to Rps1Ap and has similarity to rat S3a ribosomal protein	F
Scc2	YJL167W	40800	4	397	ERG20 Farnesyl pyrophosphate synthetase, has both dimethylallyltranstransferase and geranyltranstransferase activities; catalyzes the formation of C15 farnesyl pyrophosphate units for isoprenoid and sterol biosynthesis	F
Scc2	YNL096C	21621	4	397	RPS7B Protein component of the small (40S) ribosomal subunit, nearly identical to Rps7Ap; interacts with Kti11p; deletion causes hypersensitivity to zymocin; has similarity to rat S7 and Xenopus S8 ribosomal proteins	F
Scc2	YMR203W	42240	4	393	TOM40 Component of the TOM (translocase of outer membrane) complex responsible for recognition and initial import steps for all mitochondrially directed proteins; constitutes the core element of the protein conducting pore	F
Scc2	YPR165W	23537	4	371	RHO1 GTP-binding protein of the rho subfamily of Ras-like proteins, involved in establishment of cell polarity; regulates protein kinase C (Pkc1p) and the cell wall synthesizing enzyme 1,3-beta-glucan synthase (Fks1p and Gsc2p)	F
Scc2	YHR107C	46753	4	343	CDC12 Component of the septin ring of the mother-bud neck that is required for cytokinesis; septins recruit proteins to the neck and can act as a barrier to diffusion at the membrane, and they comprise the 10nm filaments seen with EM	F
Scc2	YGR285C	49047	4	299	ZUO1 Cytosolic ribosome-associated chaperone that acts, together with Ssz1p and the Ssb proteins, as a chaperone for nascent polypeptide chains; contains a DnaJ domain and functions as a J-protein partner for Ssb1p and Ssb2p	F
Scc2	YIL133C	22187	4	296	RPL16A N-terminally acetylated protein component of the large (60S) ribosomal subunit, binds to 5.8 S rRNA; has similarity to Rpl16Bp, E. coli L13 and rat L13a ribosomal proteins; transcriptionally regulated by Rap1p	F
Scc2	YCL043C	58533	4	289	PDI1 Protein disulfide isomerase, multifunctional protein resident in the endoplasmic reticulum lumen, essential for the formation of disulfide bonds in secretory and cell-surface proteins, unscrambles non-native disulfide bonds	F
Scc2	YGR060W	36740	4	280	ERG25 C-4 methyl sterol oxidase, catalyzes the first of three steps required to remove two C-4 methyl groups from an intermediate in ergosterol biosynthesis; mutants accumulate the sterol intermediate 4,4-dimethylzymosterol	F
Scc2	YLR029C	24464	4	271	RPL15A Protein component of the large (60S) ribosomal subunit, nearly identical to Rpl15Bp and has similarity to rat L15 ribosomal protein; binds to 5.8 S rRNA	F
Scc2	YLR150W	29977	4	256	STM1 Protein required for optimal translation under nutrient stress; involved in TOR signaling pathway; binds G4 quadruplex and purine motif triplex nucleic acid; acts with Cdc13p to maintain telomere structure	F
Scc2	YJR148W	41940	4	241	BAT2 Cytosolic branched-chain amino acid aminotransferase, homolog of murine ECA39; highly expressed during stationary phase and repressed during logarithmic phase	F
Scc2	YLR449W	43934	4	216	FPR4 Peptidyl-prolyl cis-trans isomerase (PPIase) (proline isomerase) localized to the nucleus; catalyzes isomerization of proline residues in histones H3 and H4, which affects lysine methylation of those histones	F
Scc2	YGR162W	107264	4	214	TIF4631 Translation initiation factor eIF4G, subunit of the mRNA cap-binding protein complex (eIF4F) that also contains eIF4E (Cdc33p); associates with the poly(A)-binding protein Pab1p, also interacts with eIF4A (Tif1p); homologous to Tif4632p	F
Scc2	YHR025W	39144	4	206	THR1 Homoserine kinase, conserved protein required for threonine biosynthesis; expression is regulated by the GCN4-mediated general amino acid control pathway	F
Scc2	YKR057W	9797	4	206	RPS21A Protein component of the small (40S) ribosomal subunit; nearly identical to Rps21Bp and has similarity to rat S21 ribosomal protein	F
Scc2	YGL200C	23489	4	204	EMP24 Integral membrane component of endoplasmic reticulum-derived COPII-coated vesicles, which function in ER to Golgi transport	F
Scc2	YOL077C	33728	4	203	BRX1 Nucleolar protein, constituent of 66S pre-ribosomal particles; depletion leads to defects in rRNA processing and a block in the assembly of large ribosomal subunits; possesses a sigma(70)-like RNA-binding motif	F
Scc2	YOR151C	139633	4	196	RPB2 RNA polymerase II second largest subunit B150, part of central core; similar to bacterial beta subunit	F
Scc2	YBR121C	75706	4	190	GRS1 Cytoplasmic and mitochondrial glycyl-tRNA synthase that ligates glycine to the cognate anticodon bearing tRNA; transcription termination factor that may interact with the 3~-end of pre-mRNA to promote 3~-end formation	F
Scc2	YOR230W	48467	4	186	WTM1 Transcriptional modulator involved in regulation of meiosis, silencing, and expression of RNR genes; required for nuclear localization of the ribonucleotide reductase small subunit Rnr2p and Rnr4p; contains WD repeats	F
Scc2	YLR058C	52471	4	180	SHM2 Cytosolic serine hydroxymethyltransferase, converts serine to glycine plus 5,10 methylenetetrahydrofolate; major isoform involved in generating precursors for purine, pyrimidine, amino acid, and lipid biosynthesis	F
Scc2	YBL003C	13981	4	174	HTA2 Histone H2A, core histone protein required for chromatin assembly and chromosome function; one of two nearly identical (see also HTA1) subtypes; DNA damage-dependent phosphorylation by Mec1p facilitates DNA repair; acetylated by Nat4p	F
Scc2	YLR222C	91716	4	171	UTP13 Nucleolar protein, component of the small subunit (SSU) processome containing the U3 snoRNA that is involved in processing of pre-18S rRNA	F
Scc2	YDR381W	24940	4	169	YRA1 Nuclear protein that binds to RNA and to Mex67p, required for export of poly(A)+ mRNA from the nucleus; member of the REF (RNA and export factor binding proteins) family; another family member, Yra2p, can substitute for Yra1p function	F
Scc2	YOL010W	40373	4	166	RCL1 Subunit of U3-containing 90S preribosome processome complex involved in production of 18S rRNA and assembly of small ribosomal subunit; similar to RNA terminal phosphate cyclase-like proteins but RNA cyclase activity not detected	F
Scc2	YDR496C	75344	4	160	PUF6 Pumilio-homology domain protein that binds ASH1 mRNA at PUF consensus sequences in the 3~ UTR and represses its translation, resulting in proper asymmetric localization of ASH1 mRNA	F
Scc2	YGL055W	58594	4	150	OLE1 Delta(9) fatty acid desaturase, required for monounsaturated fatty acid synthesis and for normal distribution of mitochondria	F
Scc2	YIL041W	36818	4	150	GVP36 BAR domain-containing protein that localizes to both early and late Golgi vesicles; required for adaptation to varying nutrient concentrations, fluid-phase endocytosis, polarization of the actin cytoskeleton, and vacuole biogenesis	F
Scc2	YMR307W	60343	4	150	GAS1 Beta-1,3-glucanosyltransferase, required for cell wall assembly; localizes to the cell surface via a glycosylphosphatidylinositol (GPI) anchor	F
Scc2	YLR304C	85714	4	148	ACO1 Aconitase, required for the tricarboxylic acid (TCA) cycle and also independently required for mitochondrial genome maintenance; phosphorylated; component of the mitochondrial nucleoid; mutation leads to glutamate auxotrophy	F
Scc2	YDR120C	64639	4	140	TRM1 tRNA methyltransferase, localizes to both the nucleus and mitochondrion to produce the modified base N2,N2-dimethylguanosine in tRNAs in both compartments	F
Scc2	YOR185C	25146	4	137	GSP2 GTP binding protein (mammalian Ranp homolog) involved in the maintenance of nuclear organization, RNA processing and transport; interacts with Kap121p, Kap123p and Pdr6p (karyophilin betas); Gsp1p homolog that is not required for viability	F
Scc2	YCL059C	37364	4	134	KRR1 Essential nucleolar protein required for the synthesis of 18S rRNA and for the assembly of 40S ribosomal subunit	F
Scc2	YER082C	62392	4	126	UTP7 Nucleolar protein, component of the small subunit (SSU) processome containing the U3 snoRNA that is involved in processing of pre-18S rRNA	F
Scc2	YMR146C	39073	4	126	TIF34 Subunit of the core complex of translation initiation factor 3(eIF3), which is essential for translation	F
Scc2	YMR309C	93375	4	125	NIP1 Subunit of the eukaryotic translation initiation factor 3 (eIF3), involved in the assembly of preinitiation complex and start codon selection	F
Scc2	YNL002C	36651	4	125	RLP7 Nucleolar protein with similarity to large ribosomal subunit L7 proteins; constituent of 66S pre-ribosomal particles; plays an essential role in processing of precursors to the large ribosomal subunit RNAs	F
Scc2	YDL100C	39728	4	124	GET3 Guanine nucleotide exchange factor for Gpa1p; amplifies G protein signaling; subunit of the GET complex, which is involved in Golgi to ER trafficking and insertion of proteins into the ER membrane; has low-level ATPase activity	F
Scc2	YHL031C	25493	4	118	GOS1 v-SNARE protein involved in Golgi transport, homolog of the mammalian protein GOS-28/GS28	F
Scc2	YGR254W	46844	3	2937	ENO1 Enolase I, a phosphopyruvate hydratase that catalyzes the conversion of 2-phosphoglycerate to phosphoenolpyruvate during glycolysis and the reverse reaction during gluconeogenesis; expression is repressed in response to glucose	F
Scc2	YBL005W-B	199815	3	1521	YBL005W Retrotransposon TYA Gag and TYB Pol genes; transcribed/translated as one unit; polyprotein is processed to make a nucleocapsid-like protein (Gag), reverse transcriptase (RT), protease (PR), and integrase (IN); similar to retroviral genes	F
Scc2	YDL131W	49020	3	1338	LYS21 Homocitrate synthase isozyme, catalyzes the condensation of acetyl-CoA and alpha-ketoglutarate to form homocitrate, which is the first step in the lysine biosynthesis pathway; highly similar to the other isozyme, Lys20p	F
Scc2	YHL033C	28164	3	1245	RPL8A Ribosomal protein L4 of the large (60S) ribosomal subunit, nearly identical to Rpl8Bp and has similarity to rat L7a ribosomal protein; mutation results in decreased amounts of free 60S subunits	F
Scc2	YML073C	19949	3	1015	RPL6A N-terminally acetylated protein component of the large (60S) ribosomal subunit, has similarity to Rpl6Bp and to rat L6 ribosomal protein; binds to 5.8S rRNA	F
Scc2	YKR092C	40992	3	438	SRP40 Nucleolar, serine-rich protein with a role in preribosome assembly or transport; may function as a chaperone of small nucleolar ribonucleoprotein particles (snoRNPs); immunologically and structurally to rat Nopp140	F
Scc2	YKL056C	18786	3	418	TMA19 Protein that associates with ribosomes; homolog of translationally controlled tumor protein; green fluorescent protein (GFP)-fusion protein localizes to the cytoplasm and relocates to the mitochondrial outer surface upon oxidative stress	F
Scc2	YLR061W	13685	3	324	RPL22A Protein component of the large (60S) ribosomal subunit, has similarity to Rpl22Bp and to rat L22 ribosomal protein	F
Scc2	YBR154C	25234	3	301	RPB5 RNA polymerase subunit ABC27, common to RNA polymerases I, II, and III; contacts DNA and affects transactivation	F
Scc2	YER031C	24625	3	299	YPT31 GTPase of the Ypt/Rab family, very similar to Ypt32p; involved in the exocytic pathway; mediates intra-Golgi traffic or the budding of post-Golgi vesicles from the trans-Golgi	F
Scc2	YNR053C	55739	3	278	NOG2 Putative GTPase that associates with pre-60S ribosomal subunits in the nucleolus and is required for their nuclear export and maturation	F
Scc2	YCR004C	26505	3	276	YCP4 Protein of unknown function, has sequence and structural similarity to flavodoxins; predicted to be palmitoylated; the authentic, non-tagged protein is detected in highly purified mitochondria in high-throughput studies	F
Scc2	YER131W	13666	3	269	RPS26B Protein component of the small (40S) ribosomal subunit; nearly identical to Rps26Ap and has similarity to rat S26 ribosomal protein	F
Scc2	YPL262W	53574	3	245	FUM1 Fumarase, converts fumaric acid to L-malic acid in the TCA cycle; cytosolic and mitochondrial localization determined by the N-terminal mitochondrial targeting sequence and protein conformation; phosphorylated in mitochondria	F
Scc2	YOR259C	49492	3	229	RPT4 One of six ATPases of the 19S regulatory particle of the 26S proteasome involved in the degradation of ubiquitinated substrates; required for spindle pole body duplication; localized mainly to the nucleus throughout the cell cycle	F
Scc2	YMR202W	24993	3	219	ERG2 C-8 sterol isomerase, catalyzes the isomerization of the delta-8 double bond to the delta-7 position at an intermediate step in ergosterol biosynthesis	F
Scc2	YBR263W	53881	3	217	SHM1 Mitochondrial serine hydroxymethyltransferase, converts serine to glycine plus 5,10 methylenetetrahydrofolate; involved in generating precursors for purine, pyrimidine, amino acid, and lipid biosynthesis; reverse reaction generates serine	F
Scc2	YDL061C	6951	3	206	RPS29B Protein component of the small (40S) ribosomal subunit; nearly identical to Rps29Ap and has similarity to rat S29 and E. coli S14 ribosomal proteins	F
Scc2	YBR247C	55217	3	205	ENP1 Protein associated with U3 and U14 snoRNAs, required for pre-rRNA processing and 40S ribosomal subunit synthesis; localized in the nucleus and concentrated in the nucleolus	F
Scc2	YML124C	50290	3	200	TUB3 Alpha-tubulin; associates with beta-tubulin (Tub2p) to form tubulin dimer, which polymerizes to form microtubules; expressed at lower level than Tub1p	F
Scc2	YDR449C	52670	3	192	UTP6 Nucleolar protein, component of the small subunit (SSU) processome containing the U3 snoRNA that is involved in processing of pre-18S rRNA	F
Scc2	YHR021C	9145	3	183	RPS27B Protein component of the small (40S) ribosomal subunit; nearly identical to Rps27Ap and has similarity to rat S27 ribosomal protein	F
Scc2	YAL035W	112599	3	181	FUN12 GTPase, required for general translation initiation by promoting Met-tRNAiMet binding to ribosomes and ribosomal subunit joining; homolog of bacterial IF2	F
Scc2	YLR372W	39725	3	175	SUR4 Elongase, involved in fatty acid and sphingolipid biosynthesis; synthesizes very long chain 20-26-carbon fatty acids from C18-CoA primers; involved in regulation of sphingolipid biosynthesis	F
Scc2	YMR012W	145304	3	175	CLU1 eIF3 component of unknown function; deletion causes defects in mitochondrial organization but not in growth or translation initiation, can rescue cytokinesis and mitochondrial organization defects of the Dictyostelium cluA- mutant	F
Scc2	YPL093W	74763	3	174	NOG1 Putative GTPase that associates with free 60S ribosomal subunits in the nucleolus and is required for 60S ribosomal subunit biogenesis; constituent of 66S pre-ribosomal particles; member of the ODN family of nucleolar G-proteins	F
Scc2	YPR112C	101115	3	174	MRD1 Essential conserved protein that is part of the 90S preribosome; required for production of 18S rRNA and small ribosomal subunit; contains five consensus RNA-binding domains	F
Scc2	YML001W	23256	3	171	YPT7 GTPase; GTP-binding protein of the rab family; required for homotypic fusion event in vacuole inheritance, for endosome-endosome fusion, similar to mammalian Rab7	F
Scc2	YCR087C-A	18069	3	169	YCR087C Putative protein of unknown function; green fluorescent protein (GFP)-fusion protein localizes to the nucleolus; YCR087C-A is not an essential gene	F
Scc2	YDR398W	72356	3	164	UTP5 Subunit of U3-containing Small Subunit (SSU) processome complex involved in production of 18S rRNA and assembly of small ribosomal subunit	F
Scc2	YKL035W	56181	3	157	UGP1 UDP-glucose pyrophosphorylase (UGPase), catalyses the reversible formation of UDP-Glc from glucose 1-phosphate and UTP, involved in a wide variety of metabolic pathways, expression modulated by Pho85p through Pho4p	F
Scc2	YMR033W	53269	3	155	ARP9 Component of both the SWI/SNF and RSC chromatin remodeling complexes; actin-related protein involved in transcriptional regulation	F
Scc2	YAL003W	22670	3	153	EFB1 Translation elongation factor 1 beta; stimulates nucleotide exchange to regenerate EF-1 alpha-GTP for the next elongation cycle; part of the EF-1 complex, which facilitates binding of aminoacyl-tRNA to the ribosomal A site	F
Scc2	YOR089C	23181	3	149	VPS21 GTPase required for transport during endocytosis and for correct sorting of vacuolar hydrolases; localized in endocytic intermediates; detected in mitochondria; geranylgeranylation required for membrane association; mammalian Rab5 homolog	F
Scc2	YHR133C	32422	3	146	NSG1 Protein involved in regulation of sterol biosynthesis; specifically stabilizes Hmg2p, one of two HMG-CoA isoenzymes that catalyze the rate-limiting step in sterol biosynthesis; homolog of mammalian INSIG proteins	F
Scc2	YGL111W	52045	3	143	NSA1 Constituent of 66S pre-ribosomal particles, involved in 60S ribosomal subunit biogenesis	F
Scc2	YOL139C	24239	3	143	CDC33 Cytoplasmic mRNA cap binding protein and translation initiation factor eIF4E; the eIF4E-cap complex is responsible for mediating cap-dependent mRNA translation via interactions with translation initiation factor eIF4G (Tif4631p or Tif4632p)	F
Scc2	YPR149W	19240	3	139	NCE102 Protein of unknown function; contains transmembrane domains; involved in secretion of proteins that lack classical secretory signal sequences; component of the detergent-insoluble glycolipid-enriched complexes (DIGs)	F
Scc2	YNL037C	39300	3	135	IDH1 Subunit of mitochondrial NAD(+)-dependent isocitrate dehydrogenase, which catalyzes the oxidation of isocitrate to alpha-ketoglutarate in the TCA cycle	F
Scc2	YJL033W	87423	3	134	HCA4 Putative nucleolar DEAD box RNA helicase; high-copy number suppression of a U14 snoRNA processing mutant suggests an involvement in 18S rRNA synthesis	F
Scc2	YOR007C	37252	3	127	SGT2 Glutamine-rich cytoplasmic protein of unknown function; contains tetratricopeptide (TPR) repeats, which often mediate protein-protein interactions; has similarity to human SGT, which is a cochaperone that negatively regulates Hsp70	F
Scc2	YPL048W	47172	3	126	CAM1 Nuclear protein required for transcription of MXR1; binds the MXR1 promoter in the presence of other nuclear factors; binds calcium and phospholipids; has similarity to translational cofactor EF-1 gamma	F
Scc2	YDL052C	34150	3	125	SLC1 1-acyl-sn-gylcerol-3-phosphate acyltransferase, catalyzes the acylation of lysophosphatidic acid to form phosphatidic acid, a key intermediate in lipid metabolism; enzymatic activity detected in lipid particles and microsomes	F
Scc2	YPL237W	31840	3	125	SUI3 Beta subunit of the translation initiation factor eIF2, involved in the identification of the start codon; proposed to be involved in mRNA binding	F
Scc2	YDR129C	71957	3	124	SAC6 Fimbrin, actin-bundling protein; cooperates with Scp1p (calponin/transgelin) in the organization and maintenance of the actin cytoskeleton	F
Scc2	YFL018C	54261	3	122	LPD1 Dihydrolipoamide dehydrogenase, the lipoamide dehydrogenase component (E3) of the pyruvate dehydrogenase and 2-oxoglutarate dehydrogenase multi-enzyme complexes	F
Scc2	YML075C	116521	3	120	HMG1 One of two isozymes of HMG-CoA reductase that catalyzes the conversion of HMG-CoA to mevalonate, which is a rate-limiting step in sterol biosynthesis; localizes to the nuclear envelope; overproduction induces the formation of karmellae	F
Scc2	YDL229W	66732	2	3147	SSB1 Cytoplasmic ATPase that is a ribosome-associated molecular chaperone, functions with J-protein partner Zuo1p; may be involved in folding of newly-made polypeptide chains; member of the HSP70 family; interacts with phosphatase subunit Reg1p	F
Scc2	YDR012W	39095	2	1125	RPL4B Protein component of the large (60S) ribosomal subunit, nearly identical to Rpl4Ap and has similarity to E. coli L4 and rat L4 ribosomal proteins	F
Scc2	YML056C	56871	2	511	IMD4 Inosine monophosphate dehydrogenase, catalyzes the first step of GMP biosynthesis, member of a four-gene family in S. cerevisiae, constitutively expressed	F
Scc2	YOR167C	7587	2	441	RPS28A Protein component of the small (40S) ribosomal subunit; nearly identical to Rps28Bp and has similarity to rat S28 ribosomal protein	F
Scc2	YLL050C	15948	2	322	COF1 Cofilin, promotes actin filament depolarization in a pH-dependent manner; binds both actin monomers and filaments and severs filaments; thought to be regulated by phosphorylation at SER4; ubiquitous and essential in eukaryotes	F
Scc2	YML086C	59912	2	281	ALO1 D-Arabinono-1,4-lactone oxidase, catalyzes the final step in biosynthesis of dehydro-D-arabinono-1,4-lactone, which is protective against oxidative stress	F
Scc2	YDL140C	192689	2	273	RPO21 RNA polymerase II largest subunit B220, part of central core; phosphorylation of C-terminal heptapeptide repeat domain regulates association with transcription and splicing factors; similar to bacterial beta-prime	F
Scc2	YER044C	17238	2	273	ERG28 Endoplasmic reticulum membrane protein, may facilitate protein-protein interactions between the Erg26p dehydrogenase and the Erg27p 3-ketoreductase and/or tether these enzymes to the ER, also interacts with Erg6p	F
Scc2	YBL092W	14762	2	243	RPL32 Protein component of the large (60S) ribosomal subunit, has similarity to rat L32 ribosomal protein; overexpression disrupts telomeric silencing	F
Scc2	YJR088C	34062	2	230	EMC2 Member of a transmembrane complex required for efficient folding of proteins in the ER; null mutant displays induction of the unfolded protein response	F
Scc2	YOR261C	38460	2	230	RPN8 Essential, non-ATPase regulatory subunit of the 26S proteasome; has similarity to the human p40 proteasomal subunit and to another S. cerevisiae regulatory subunit, Rpn11p	F
Scc2	YDL195W	139017	2	209	SEC31 Essential phosphoprotein component (p150) of the COPII coat of secretory pathway vesicles, in complex with Sec13p; required for ER-derived transport vesicle formation	F
Scc2	YDL160C	57907	2	207	DHH1 Cytoplasmic DExD/H-box helicase, stimulates mRNA decapping, coordinates distinct steps in mRNA function and decay, interacts with both the decapping and deadenylase complexes, may have a role in mRNA export and translation	F
Scc2	YDL153C	70274	2	206	SAS10 Essential subunit of U3-containing Small Subunit (SSU) processome complex involved in production of 18S rRNA and assembly of small ribosomal subunit; disrupts silencing when overproduced	F
Scc2	YOL092W	35135	2	206	YOL092W Putative protein of unknown function; predicted to contain six transmembrane domains and is 58% similar to the uncharacterized ORF YBR147W; deletion mutant has no detectable phenotype	F
Scc2	YMR011W	60429	2	204	HXT2 High-affinity glucose transporter of the major facilitator superfamily, expression is induced by low levels of glucose and repressed by high levels of glucose	F
Scc2	YOR136W	39886	2	204	IDH2 Subunit of mitochondrial NAD(+)-dependent isocitrate dehydrogenase, which catalyzes the oxidation of isocitrate to alpha-ketoglutarate in the TCA cycle; phosphorylated	F
Scc2	YAL042W	46776	2	203	ERV46 Protein localized to COPII-coated vesicles, forms a complex with Erv41p; involved in the membrane fusion stage of transport	F
Scc2	YEL024W	23635	2	197	RIP1 Ubiquinol-cytochrome-c reductase, a Rieske iron-sulfur protein of the mitochondrial cytochrome bc1 complex; transfers electrons from ubiquinol to cytochrome c1 during respiration	F
Scc2	YML085C	50396	2	195	TUB1 Alpha-tubulin; associates with beta-tubulin (Tub2p) to form tubulin dimer, which polymerizes to form microtubules	F
Scc2	YMR308C	121809	2	194	PSE1 Karyopherin/importin that interacts with the nuclear pore complex; acts as the nuclear import receptor for specific proteins, including Pdr1p, Yap1p, Ste12p, and Aft1p	F
Scc2	YKL029C	74843	2	185	MAE1 Mitochondrial malic enzyme, catalyzes the oxidative decarboxylation of malate to pyruvate, which is a key intermediate in sugar metabolism and a precursor for synthesis of several amino acids	F
Scc2	YOR184W	43560	2	183	SER1 3-phosphoserine aminotransferase, catalyzes the formation of phosphoserine from 3-phosphohydroxypyruvate, required for serine and glycine biosynthesis; regulated by the general control of amino acid biosynthesis mediated by Gcn4p	F
Scc2	YHR094C	64246	2	176	HXT1 Low-affinity glucose transporter of the major facilitator superfamily, expression is induced by Hxk2p in the presence of glucose and repressed by Rgt1p when glucose is limiting	F
Scc2	YOR117W	48283	2	173	RPT5 One of six ATPases of the 19S regulatory particle of the 26S proteasome involved in the degradation of ubiquitinated substrates; recruited to the GAL1-10 promoter region upon induction of transcription	F
Scc2	YLR388W	6884	2	166	RPS29A Protein component of the small (40S) ribosomal subunit; nearly identical to Rps29Bp and has similarity to rat S29 and E. coli S14 ribosomal proteins	F
Scc2	YOR294W	22949	2	161	RRS1 Essential protein that binds ribosomal protein L11 and is required for nuclear export of the 60S pre-ribosomal subunit during ribosome biogenesis; mouse homolog shows altered expression in Huntington~s disease model mice	F
Scc2	YGR253C	28770	2	160	PUP2 Alpha 5 subunit of the 20S proteasome involved in ubiquitin-dependent catabolism; human homolog is subunit zeta	F
Scc2	YKL013C	19903	2	159	ARC19 Subunit of the ARP2/3 complex, which is required for the motility and integrity of cortical actin patches	F
Scc2	YPR033C	60200	2	159	HTS1 Cytoplasmic and mitochondrial histidine tRNA synthetase; encoded by a single nuclear gene that specifies two messages; efficient mitochondrial localization requires both a presequence and an amino-terminal sequence	F
Scc2	YLR186W	28220	2	155	EMG1 Member of the alpha/beta knot fold methyltransferase superfamily; required for maturation of 18S rRNA and for 40S ribosome production; interacts with RNA and with S-adenosylmethionine; associates with spindle/microtubules; forms homodimers	F
Scc2	YER052C	58643	2	145	HOM3 Aspartate kinase (L-aspartate 4-P-transferase); cytoplasmic enzyme that catalyzes the first step in the common pathway for methionine and threonine biosynthesis; expression regulated by Gcn4p and the general control of amino acid synthesis	F
Scc2	YHR197W	87126	2	145	RIX1 Essential component of the Rix1 complex (Rix1p, Ipi1p, Ipi3p) that is required for processing of ITS2 sequences from 35S pre-rRNA; Rix1 complex associates with Mdn1p in pre-60S ribosomal particles	F
Scc2	YCL037C	48031	2	140	SRO9 Cytoplasmic RNA-binding protein that associates with translating ribosomes; involved in heme regulation of Hap1p as a component of the HMC complex, also involved in the organization of actin filaments; contains a La motif	F
Scc2	YGR245C	87020	2	139	SDA1 Highly conserved nuclear protein required for actin cytoskeleton organization and passage through Start, plays a critical role in G1 events, binds Nap1p, also involved in 60S ribosome biogenesis	F
Scc2	YHR089C	21638	2	138	GAR1 Protein component of the H/ACA snoRNP pseudouridylase complex, involved in the modification and cleavage of the 18S pre-rRNA	F
Scc2	YNL131W	16780	2	130	TOM22 Component of the TOM (translocase of outer mitochondrial membrane) complex responsible for initial import of mitochondrially directed proteins; acts as a receptor for precursor proteins and mediates interaction between TOM and TIM complexes	F
Scc2	YPL004C	38048	2	130	LSP1 Primary component of eisosomes, which are large immobile patch structures at the cell cortex associated with endocytosis, along with Pil1p and Sur7p; null mutants show activation of Pkc1p/Ypk1p stress resistance pathways	F
Scc2	YHR193C	18698	2	129	EGD2 Alpha subunit of the heteromeric nascent polypeptide-associated complex (NAC) involved in protein sorting and translocation, associated with cytoplasmic ribosomes	F
Scc2	YDR382W	11043	2	126	RPP2B Ribosomal protein P2 beta, a component of the ribosomal stalk, which is involved in the interaction between translational elongation factors and the ribosome; regulates the accumulation of P1 (Rpp1Ap and Rpp1Bp) in the cytoplasm	F
Scc2	YML106W	24763	2	122	URA5 Major orotate phosphoribosyltransferase (OPRTase) isozyme that catalyzes the fifth enzymatic step in de novo biosynthesis of pyrimidines, converting orotate into orotidine-5~-phosphate; minor OPRTase encoded by URA10	F
Scc2	YOR086C	133892	2	122	TCB1 Lipid-binding protein containing three calcium and lipid binding domains; non-tagged protein localizes to mitochondria and GFP-fusion protein localizes to the cell periphery; C-termini of Tcb1p, Tcb2p and Tcb3p interact	F
Scc2	YPL243W	69191	2	120	SRP68 Core component of the signal recognition particle (SRP) ribonucleoprotein (RNP) complex that functions in targeting nascent secretory proteins to the endoplasmic reticulum (ER) membrane	F
Scc2	YJL052W	35842	1	1538	TDH1 Glyceraldehyde-3-phosphate dehydrogenase, isozyme 1, involved in glycolysis and gluconeogenesis; tetramer that catalyzes the reaction of glyceraldehyde-3-phosphate to 1,3 bis-phosphoglycerate; detected in the cytoplasm and cell-wall	F
Scc2	YJR026W	49191	1	1370	YJR026W Retrotransposon TYA Gag gene co-transcribed with TYB Pol; translated as TYA or TYA-TYB polyprotein; Gag is a nucleocapsid protein that is the structural constituent of virus-like particles (VLPs); similar to retroviral Gag	F
Scc2	CON_IPI00910738	55983	1	1043	1|TREMBL:B4DKV4 Tax_Id=9606 Gene_Symbol=- cDNA FLJ60647, highly similar to Keratin, type II cytoskeletal 6B	F
Scc2	YPL198W	27679	1	839	RPL7B Protein component of the large (60S) ribosomal subunit, nearly identical to Rpl7Ap and has similarity to E. coli L30 and rat L7 ribosomal proteins; contains a conserved C-terminal Nucleic acid Binding Domain (NDB2)	F
Scc2	YBL005W-A	49539	1	568	YBL005W Retrotransposon TYA Gag gene co-transcribed with TYB Pol; translated as TYA or TYA-TYB polyprotein; Gag is a nucleocapsid protein that is the structural constituent of virus-like particles (VLPs); similar to retroviral Gag	F
Scc2	YGL054C	16034	1	333	ERV14 Protein localized to COPII-coated vesicles, involved in vesicle formation and incorporation of specific secretory cargo; required for the delivery of bud-site selection protein Axl2p to cell surface; related to Drosophila cornichon	F
Scc2	YKL180W	20537	1	325	RPL17A Protein component of the large (60S) ribosomal subunit, nearly identical to Rpl17Bp and has similarity to E. coli L22 and rat L17 ribosomal proteins; copurifies with the Dam1 complex (aka DASH complex)	F
Scc2	YGL031C	17603	1	267	RPL24A Ribosomal protein L30 of the large (60S) ribosomal subunit, nearly identical to Rpl24Bp and has similarity to rat L24 ribosomal protein; not essential for translation but may be required for normal translation rate	F
Scc2	YDR502C	42515	1	244	SAM2 S-adenosylmethionine synthetase, catalyzes transfer of the adenosyl group of ATP to the sulfur atom of methionine; one of two differentially regulated isozymes (Sam1p and Sam2p)	F
Scc2	YGR034W	14226	1	231	RPL26B Protein component of the large (60S) ribosomal subunit, nearly identical to Rpl26Ap and has similarity to E. coli L24 and rat L26 ribosomal proteins; binds to 5.8S rRNA	F
Scc2	YBR245C	131534	1	218	ISW1 Member of the imitation-switch (ISWI) class of ATP-dependent chromatin remodeling complexes; ATPase that forms a complex with Ioc2p and Ioc4p to regulate transcription elongation, and a complex with Ioc3p to repress transcription initiation	F
Scc2	YBR088C	29126	1	201	POL30 Proliferating cell nuclear antigen (PCNA), functions as the sliding clamp for DNA polymerase delta; may function as a docking site for other proteins required for mitotic and meiotic chromosomal DNA replication and for DNA repair	F
Scc2	YBR248C	61543	1	200	HIS7 Imidazole glycerol phosphate synthase (glutamine amidotransferase:cyclase), catalyzes the fifth and sixth steps of histidine biosynthesis and also produces 5-aminoimidazole-4-carboxamide ribotide (AICAR), a purine precursor	F
Scc2	YDR174W	27527	1	196	HMO1 Chromatin associated high mobility group (HMG) family member involved in genome maintenance; rDNA-binding component of the Pol I transcription system; associates with a 5~-3~ DNA helicase and Fpr1p, a prolyl isomerase	F
Scc2	YDR342C	63321	1	196	HXT7 High-affinity glucose transporter of the major facilitator superfamily, nearly identical to Hxt6p, expressed at high basal levels relative to other HXTs, expression repressed by high glucose levels	F
Scc2	YGL255W	41897	1	188	ZRT1 High-affinity zinc transporter of the plasma membrane, responsible for the majority of zinc uptake; transcription is induced under low-zinc conditions by the Zap1p transcription factor	F
Scc2	YKR081C	39687	1	173	RPF2 Essential protein involved in the processing of pre-rRNA and the assembly of the 60S ribosomal subunit; interacts with ribosomal protein L11; localizes predominantly to the nucleolus; constituent of 66S pre-ribosomal particles	F
Scc2	YLR229C	21708	1	160	CDC42 Small rho-like GTPase, essential for establishment and maintenance of cell polarity; mutants have defects in the organization of actin and septins	F
Scc2	YGL115W	36606	1	158	SNF4 Activating gamma subunit of the AMP-activated Snf1p kinase complex (contains Snf1p and a Sip1p/Sip2p/Gal83p family member); activates glucose-repressed genes, represses glucose-induced genes; role in sporulation, and peroxisome biogenesis	F
Scc2	YGL099W	72911	1	150	LSG1 Putative GTPase involved in 60S ribosomal subunit biogenesis; required for the release of Nmd3p from 60S subunits in the cytoplasm	F
Scc2	YFR052W	31956	1	147	RPN12 Subunit of the 19S regulatory particle of the 26S proteasome lid; synthetically lethal with RPT1, which is an ATPase component of the 19S regulatory particle; physically interacts with Nob1p and Rpn3p	F
Scc2	YGL112C	57980	1	142	TAF6 Subunit (60 kDa) of TFIID and SAGA complexes, involved in transcription initiation of RNA polymerase II and in chromatin modification, similar to histone H4	F
Scc2	YDR394W	47864	1	140	RPT3 One of six ATPases of the 19S regulatory particle of the 26S proteasome involved in the degradation of ubiquitinated substrates; substrate of N-acetyltransferase B	F
Scc2	YDR280W	34510	1	139	RRP45 Exosome non-catalytic core component; involved in 3~-5~ RNA processing and degradation in both the nucleus and the cytoplasm; has similarity to E. coli RNase PH and to human hRrp45p (PM/SCL-75, EXOSC9)	F
Scc2	YKL016C	19797	1	138	ATP7 Subunit d of the stator stalk of mitochondrial F1F0 ATP synthase, which is a large, evolutionarily conserved enzyme complex required for ATP synthesis	F
Scc2	YPL063W	55121	1	134	TIM50 Constituent of the mitochondrial inner membrane presequence translocase (TIM23 complex); may promote binding of incoming precursor proteins to the intermembrane space domain of Tom22p during translocation	F
Scc2	YML070W	62453	1	133	DAK1 Dihydroxyacetone kinase, required for detoxification of dihydroxyacetone (DHA); involved in stress adaptation	F
Scc2	YJL136C	9811	1	132	RPS21B Protein component of the small (40S) ribosomal subunit; nearly identical to Rps21Ap and has similarity to rat S21 ribosomal protein	F
Scc2	YHR063C	43307	1	123	PAN5 2-dehydropantoate 2-reductase, part of the pantothenic acid pathway, structurally homologous to E. coli panE	F

## Sheet: E2_Scc4-TAP
Sample	Accession Number	Mass	Peptides	Score	Description	F
Scc4	YDR180W	172134	131	12109	SCC2 Subunit of cohesin loading factor (Scc2p-Scc4p), a complex required for loading of cohesin complexes onto chromosomes; involved in establishing sister chromatid cohesion during DSB repair via histone H2AX; evolutionarily-conserved adherin	F
Scc4	YOR133W	93686	64	3132	EFT1 Elongation factor 2 (EF-2), also encoded by EFT2; catalyzes ribosomal translocation during protein synthesis; contains diphthamide, the unique posttranslationally modified histidine residue specifically ADP-ribosylated by diphtheria toxin	F
Scc4	YER147C	73120	55	4877	SCC4 Subunit of cohesin loading factor (Scc2p-Scc4p), a complex required for the loading of cohesin complexes onto chromosomes; involved in establishing sister chromatid cohesion during double-strand break repair via phosphorylated histone H2AX	F
Scc4	YJL130C	246283	54	2413	URA2 Bifunctional carbamoylphosphate synthetase (CPSase)-aspartate transcarbamylase (ATCase), catalyzes the first two enzymatic steps in the de novo biosynthesis of pyrimidines; both activities are subject to feedback inhibition by UTP	F
Scc4	YLR249W	116727	51	2198	YEF3 Translational elongation factor 3, stimulates the binding of aminoacyl-tRNA (AA-tRNA) to ribosomes by releasing EF-1 alpha from the ribosomal complex; contains two ABC cassettes; binds and hydrolyses ATP	F
Scc4	YAL038W	54909	45	2837	CDC19 Pyruvate kinase, functions as a homotetramer in glycolysis to convert phosphoenolpyruvate to pyruvate, the input for aerobic (TCA cycle) or anaerobic (glucose fermentation) respiration	F
Scc4	YPR137C-B	199243	45	2485	YPR137C Retrotransposon TYA Gag and TYB Pol genes; transcribed/translated as one unit; polyprotein is processed to make a nucleocapsid-like protein (Gag), reverse transcriptase (RT), protease (PR), and integrase (IN); similar to retroviral genes	F
Scc4	YGL008C	100069	43	4419	PMA1 Plasma membrane H+-ATPase, pumps protons out of the cell; major regulator of cytoplasmic pH and plasma membrane potential; part of the P2 subgroup of cation-transporting ATPases	F
Scc4	CON_IPI00220327	66149	40	3212	3|SWISS-PROT:P04264|ENSEMBL:ENSP00000252244|REFSEQ:NP_006112|H-INV:HIT000261150|VEGA:OTTHUMP00000167602 Tax_Id=9606 Gene_Symbol=KRT1 Keratin, type II cytoskeletal 1	F
[truncated: 481 more rows]

## Sheet: E3_no tag
Sample	Accession Number	Mass	Peptides	Score	Description	F
[truncated: 422 more rows]

## Sheet: E3_Mcm21-TAP SMC3E1155Q
Sample	Accession Number	Mass	Peptides	Score	Description	Peptides in S4
[truncated: 764 more rows]

[truncated: 2 more sheets: E4_SCC2-FLAG, E4_SCC2-FLAG_GAL_SCC1]
